# Supplementary material for: Light scattering in stacked mesophyll cells results in similarity characteristic of solar spectral reflectance and transmittance of natural leaves
Source: Sci Rep. 2023 Mar 22;13:4694. doi: 10.1038/s41598-023-31718-1 (PMC10033640; doi:10.1038/s41598-023-31718-1)
Supplement: Supplementary file 1 — Supplementary Information 1. [file 41598_2023_31718_MOESM1_ESM.xlsx]

## Sheet: authors
SUPPORTING INFORMATION FOR
Light scattering in stacked mesophyll cells results in similarity characteristic of solar spectral reflectance and transmittance of natural leaves
Kai Xu, Hong Ye, *
Department of Thermal Science and Energy Engineering, University of Science and Technology of China, Hefei 230027, People’s Republic of China
*Correspondence to: H. Ye (E-mail: hye@ustc.edu.cn)

## Sheet: Cinnamomum
Wavelength(nm)	Sample#1	Sample#2	Sample#3	Sample#4	Sample#5
400	0.913	0.865	0.913	0.868	0.786
401	0.916	0.866	0.916	0.871	0.787
402	0.917	0.868	0.919	0.874	0.79
403	0.921	0.87	0.923	0.878	0.793
404	0.925	0.873	0.928	0.882	0.797
405	0.93	0.878	0.934	0.888	0.801
406	0.935	0.883	0.941	0.894	0.807
407	0.94	0.888	0.947	0.899	0.812
408	0.946	0.892	0.954	0.905	0.817
409	0.951	0.897	0.96	0.912	0.823
410	0.956	0.902	0.966	0.917	0.827
411	0.96	0.906	0.972	0.922	0.832
412	0.963	0.909	0.976	0.926	0.835
413	0.965	0.911	0.979	0.929	0.838
414	0.966	0.912	0.981	0.931	0.839
415	0.966	0.912	0.982	0.931	0.839
416	0.965	0.911	0.982	0.931	0.839
417	0.964	0.91	0.982	0.93	0.838
418	0.962	0.908	0.98	0.929	0.836
419	0.959	0.906	0.979	0.927	0.835
420	0.957	0.904	0.977	0.925	0.833
421	0.955	0.902	0.976	0.924	0.832
422	0.954	0.901	0.976	0.924	0.831
423	0.954	0.901	0.977	0.924	0.832
424	0.955	0.903	0.979	0.926	0.834
425	0.957	0.905	0.981	0.929	0.836
426	0.961	0.908	0.986	0.932	0.84
427	0.966	0.913	0.991	0.938	0.845
428	0.97	0.918	0.997	0.944	0.85
429	0.977	0.924	1.004	0.95	0.856
430	0.982	0.93	1.011	0.957	0.863
431	0.988	0.935	1.018	0.963	0.868
432	0.992	0.94	1.023	0.968	0.873
433	0.994	0.942	1.026	0.971	0.876
434	0.994	0.944	1.027	0.972	0.876
435	0.992	0.942	1.026	0.97	0.875
436	0.986	0.937	1.021	0.965	0.87
437	0.978	0.929	1.013	0.957	0.862
438	0.966	0.919	1.001	0.945	0.851
439	0.952	0.906	0.987	0.932	0.838
440	0.935	0.89	0.97	0.915	0.823
441	0.917	0.873	0.952	0.897	0.806
442	0.899	0.854	0.932	0.878	0.787
443	0.878	0.835	0.912	0.858	0.768
444	0.858	0.817	0.892	0.839	0.751
445	0.839	0.799	0.873	0.82	0.733
446	0.82	0.782	0.854	0.801	0.715
447	0.802	0.765	0.836	0.784	0.699
448	0.785	0.748	0.818	0.767	0.682
449	0.77	0.733	0.802	0.751	0.667
450	0.756	0.719	0.787	0.737	0.654
451	0.743	0.706	0.775	0.724	0.642
452	0.731	0.694	0.762	0.712	0.631
453	0.721	0.685	0.752	0.702	0.622
454	0.711	0.676	0.743	0.693	0.613
455	0.704	0.668	0.735	0.685	0.606
456	0.696	0.661	0.727	0.678	0.599
457	0.69	0.654	0.721	0.671	0.594
458	0.685	0.65	0.716	0.666	0.59
459	0.682	0.646	0.713	0.663	0.586
460	0.679	0.644	0.711	0.66	0.584
461	0.677	0.642	0.709	0.659	0.583
462	0.676	0.641	0.708	0.658	0.582
463	0.676	0.641	0.708	0.657	0.582
464	0.676	0.642	0.709	0.658	0.583
465	0.676	0.643	0.709	0.659	0.583
466	0.676	0.643	0.71	0.66	0.584
467	0.676	0.644	0.71	0.66	0.584
468	0.675	0.644	0.71	0.66	0.583
469	0.674	0.643	0.708	0.659	0.582
470	0.671	0.641	0.706	0.657	0.58
471	0.667	0.638	0.703	0.654	0.577
472	0.662	0.633	0.698	0.649	0.572
473	0.655	0.627	0.691	0.643	0.567
474	0.647	0.619	0.683	0.635	0.559
475	0.638	0.61	0.674	0.626	0.551
476	0.628	0.6	0.663	0.617	0.541
477	0.616	0.588	0.652	0.606	0.531
478	0.604	0.577	0.639	0.594	0.52
479	0.591	0.564	0.626	0.581	0.507
480	0.577	0.551	0.611	0.567	0.494
481	0.563	0.537	0.597	0.553	0.481
482	0.549	0.523	0.582	0.539	0.467
483	0.535	0.51	0.567	0.525	0.453
484	0.521	0.496	0.552	0.512	0.44
485	0.507	0.483	0.537	0.497	0.426
486	0.493	0.469	0.522	0.484	0.412
487	0.48	0.457	0.508	0.471	0.399
488	0.467	0.444	0.495	0.458	0.386
489	0.454	0.432	0.481	0.444	0.373
490	0.442	0.421	0.468	0.432	0.362
491	0.431	0.41	0.456	0.421	0.35
492	0.42	0.399	0.444	0.41	0.34
493	0.41	0.39	0.434	0.4	0.33
494	0.401	0.381	0.424	0.391	0.321
495	0.392	0.372	0.414	0.382	0.312
496	0.384	0.364	0.405	0.373	0.304
497	0.376	0.357	0.398	0.366	0.297
498	0.369	0.349	0.39	0.358	0.29
499	0.362	0.343	0.383	0.351	0.284
500	0.356	0.337	0.377	0.345	0.278
501	0.351	0.331	0.371	0.339	0.273
502	0.345	0.326	0.365	0.334	0.268
503	0.341	0.322	0.361	0.33	0.264
504	0.336	0.317	0.356	0.326	0.26
505	0.332	0.313	0.352	0.321	0.256
506	0.329	0.31	0.349	0.318	0.253
507	0.326	0.306	0.345	0.315	0.25
508	0.322	0.303	0.342	0.311	0.247
509	0.32	0.3	0.339	0.309	0.245
510	0.317	0.298	0.337	0.306	0.243
511	0.314	0.295	0.334	0.304	0.241
512	0.312	0.293	0.332	0.302	0.239
513	0.31	0.291	0.33	0.299	0.237
514	0.308	0.289	0.328	0.298	0.235
515	0.306	0.287	0.326	0.296	0.234
516	0.304	0.285	0.324	0.294	0.232
517	0.303	0.284	0.323	0.293	0.231
518	0.301	0.282	0.321	0.291	0.23
519	0.299	0.281	0.319	0.29	0.229
520	0.298	0.28	0.318	0.289	0.228
521	0.297	0.278	0.317	0.288	0.227
522	0.295	0.277	0.315	0.286	0.225
523	0.294	0.276	0.314	0.286	0.225
524	0.293	0.275	0.313	0.284	0.224
525	0.291	0.274	0.311	0.283	0.223
526	0.29	0.272	0.31	0.282	0.222
527	0.289	0.272	0.309	0.281	0.222
528	0.288	0.27	0.308	0.28	0.22
529	0.287	0.27	0.307	0.279	0.22
530	0.286	0.268	0.306	0.278	0.219
531	0.285	0.268	0.305	0.277	0.218
532	0.284	0.267	0.304	0.277	0.218
533	0.283	0.266	0.303	0.276	0.217
534	0.281	0.265	0.302	0.275	0.216
535	0.281	0.264	0.301	0.274	0.215
536	0.279	0.262	0.3	0.273	0.214
537	0.279	0.262	0.299	0.272	0.214
538	0.277	0.261	0.298	0.271	0.213
539	0.276	0.26	0.297	0.27	0.212
540	0.275	0.259	0.296	0.269	0.211
541	0.274	0.258	0.295	0.268	0.21
542	0.273	0.257	0.294	0.268	0.21
543	0.272	0.256	0.293	0.267	0.209
544	0.271	0.255	0.292	0.266	0.208
545	0.27	0.254	0.291	0.265	0.208
546	0.269	0.254	0.29	0.264	0.207
547	0.268	0.253	0.289	0.263	0.206
548	0.267	0.252	0.288	0.263	0.206
549	0.266	0.251	0.288	0.262	0.205
550	0.266	0.25	0.287	0.261	0.204
551	0.265	0.25	0.286	0.261	0.204
552	0.264	0.249	0.285	0.26	0.203
553	0.263	0.248	0.285	0.259	0.203
554	0.263	0.247	0.284	0.259	0.203
555	0.262	0.247	0.284	0.259	0.202
556	0.262	0.247	0.283	0.258	0.202
557	0.261	0.246	0.283	0.258	0.202
558	0.261	0.246	0.283	0.258	0.202
559	0.26	0.246	0.283	0.258	0.202
560	0.26	0.246	0.282	0.258	0.202
561	0.26	0.246	0.282	0.258	0.202
562	0.261	0.246	0.283	0.258	0.202
563	0.26	0.246	0.283	0.258	0.202
564	0.26	0.246	0.283	0.258	0.203
565	0.261	0.246	0.283	0.259	0.203
566	0.261	0.246	0.284	0.259	0.204
567	0.261	0.247	0.284	0.259	0.204
568	0.261	0.247	0.284	0.26	0.204
569	0.261	0.247	0.284	0.26	0.204
570	0.261	0.247	0.285	0.26	0.205
571	0.261	0.247	0.285	0.26	0.205
572	0.262	0.247	0.285	0.261	0.206
573	0.262	0.248	0.285	0.261	0.206
574	0.262	0.248	0.285	0.261	0.206
575	0.262	0.248	0.286	0.261	0.206
576	0.262	0.248	0.286	0.261	0.207
577	0.262	0.248	0.286	0.262	0.207
578	0.262	0.247	0.286	0.262	0.207
579	0.262	0.247	0.286	0.262	0.207
580	0.262	0.247	0.286	0.262	0.207
581	0.261	0.247	0.286	0.262	0.207
582	0.261	0.247	0.286	0.262	0.207
583	0.261	0.247	0.286	0.262	0.207
584	0.261	0.247	0.286	0.262	0.207
585	0.26	0.246	0.285	0.262	0.207
586	0.26	0.246	0.285	0.261	0.207
587	0.26	0.246	0.285	0.261	0.207
588	0.259	0.245	0.284	0.26	0.207
589	0.258	0.244	0.283	0.26	0.206
590	0.258	0.244	0.283	0.259	0.206
591	0.257	0.243	0.282	0.259	0.205
592	0.257	0.243	0.283	0.259	0.206
593	0.256	0.243	0.282	0.258	0.205
594	0.256	0.243	0.282	0.258	0.205
595	0.256	0.243	0.282	0.258	0.205
596	0.256	0.243	0.282	0.259	0.206
597	0.257	0.243	0.282	0.259	0.206
598	0.257	0.244	0.283	0.26	0.207
599	0.257	0.244	0.283	0.26	0.208
600	0.258	0.245	0.285	0.261	0.209
601	0.259	0.246	0.286	0.262	0.21
602	0.26	0.247	0.287	0.264	0.211
603	0.262	0.248	0.288	0.265	0.212
604	0.262	0.249	0.29	0.266	0.214
605	0.264	0.25	0.291	0.268	0.215
606	0.265	0.251	0.292	0.269	0.216
607	0.266	0.253	0.293	0.27	0.218
608	0.267	0.254	0.295	0.272	0.219
609	0.268	0.254	0.296	0.273	0.22
610	0.269	0.255	0.297	0.274	0.221
611	0.27	0.256	0.297	0.274	0.222
612	0.27	0.257	0.298	0.275	0.222
613	0.27	0.257	0.299	0.276	0.223
614	0.27	0.257	0.299	0.276	0.223
615	0.271	0.257	0.299	0.276	0.223
616	0.27	0.257	0.299	0.276	0.223
617	0.27	0.257	0.299	0.276	0.223
618	0.269	0.256	0.298	0.275	0.223
619	0.269	0.256	0.297	0.275	0.222
620	0.268	0.255	0.296	0.273	0.221
621	0.267	0.254	0.295	0.273	0.221
622	0.266	0.253	0.294	0.272	0.22
623	0.264	0.252	0.293	0.27	0.218
624	0.263	0.25	0.291	0.269	0.217
625	0.262	0.249	0.29	0.268	0.216
626	0.26	0.247	0.289	0.266	0.215
627	0.259	0.246	0.287	0.265	0.214
628	0.257	0.245	0.286	0.264	0.213
629	0.256	0.244	0.284	0.262	0.212
630	0.255	0.242	0.283	0.261	0.21
631	0.254	0.242	0.282	0.26	0.21
632	0.253	0.241	0.282	0.26	0.209
633	0.253	0.24	0.282	0.259	0.209
634	0.253	0.241	0.282	0.259	0.21
635	0.254	0.241	0.282	0.26	0.21
636	0.255	0.242	0.284	0.261	0.212
637	0.256	0.243	0.285	0.263	0.213
638	0.257	0.245	0.287	0.264	0.215
639	0.259	0.247	0.289	0.267	0.218
640	0.262	0.25	0.292	0.27	0.221
641	0.266	0.252	0.296	0.273	0.224
642	0.269	0.256	0.3	0.276	0.228
643	0.273	0.26	0.305	0.281	0.232
644	0.278	0.264	0.309	0.285	0.237
645	0.283	0.269	0.315	0.291	0.242
646	0.288	0.274	0.321	0.296	0.248
647	0.294	0.28	0.328	0.302	0.254
648	0.301	0.286	0.334	0.309	0.261
649	0.309	0.294	0.342	0.317	0.268
650	0.318	0.302	0.352	0.327	0.277
651	0.327	0.311	0.362	0.336	0.287
652	0.338	0.321	0.374	0.348	0.298
653	0.351	0.334	0.387	0.362	0.311
654	0.365	0.348	0.403	0.376	0.325
655	0.379	0.362	0.419	0.391	0.339
656	0.397	0.38	0.437	0.41	0.357
657	0.415	0.396	0.456	0.428	0.374
658	0.433	0.413	0.474	0.446	0.391
659	0.45	0.43	0.493	0.464	0.408
660	0.467	0.446	0.511	0.482	0.425
661	0.481	0.46	0.527	0.498	0.44
662	0.494	0.473	0.54	0.511	0.452
663	0.502	0.481	0.55	0.52	0.461
664	0.508	0.487	0.556	0.525	0.467
665	0.509	0.488	0.558	0.527	0.468
666	0.505	0.485	0.554	0.524	0.465
667	0.498	0.478	0.547	0.517	0.458
668	0.486	0.467	0.534	0.505	0.446
669	0.47	0.452	0.517	0.488	0.431
670	0.452	0.433	0.497	0.469	0.412
671	0.431	0.413	0.474	0.447	0.391
672	0.407	0.39	0.449	0.423	0.368
673	0.382	0.367	0.424	0.399	0.345
674	0.358	0.344	0.398	0.374	0.321
675	0.334	0.321	0.373	0.349	0.297
676	0.311	0.298	0.348	0.324	0.274
677	0.29	0.278	0.324	0.302	0.253
678	0.269	0.259	0.303	0.282	0.233
679	0.252	0.241	0.284	0.263	0.215
680	0.235	0.226	0.266	0.246	0.199
681	0.221	0.212	0.251	0.231	0.185
682	0.209	0.2	0.238	0.219	0.173
683	0.199	0.19	0.227	0.209	0.163
684	0.19	0.182	0.216	0.199	0.153
685	0.182	0.175	0.209	0.191	0.147
686	0.176	0.168	0.202	0.185	0.14
687	0.17	0.162	0.195	0.179	0.134
688	0.166	0.158	0.191	0.174	0.13
689	0.161	0.154	0.186	0.17	0.126
690	0.158	0.151	0.183	0.167	0.123
691	0.155	0.148	0.18	0.164	0.12
692	0.153	0.146	0.177	0.161	0.118
693	0.151	0.145	0.176	0.159	0.116
694	0.149	0.143	0.173	0.158	0.114
695	0.148	0.141	0.171	0.156	0.113
696	0.146	0.139	0.17	0.154	0.112
697	0.144	0.139	0.169	0.154	0.111
698	0.143	0.138	0.168	0.152	0.11
699	0.143	0.137	0.167	0.151	0.109
700	0.142	0.136	0.166	0.151	0.108
701	0.141	0.135	0.165	0.15	0.107
702	0.14	0.134	0.164	0.149	0.106
703	0.139	0.134	0.163	0.149	0.106
704	0.139	0.133	0.163	0.148	0.106
705	0.138	0.133	0.162	0.147	0.105
706	0.138	0.132	0.162	0.147	0.104
707	0.137	0.131	0.161	0.146	0.104
708	0.136	0.131	0.16	0.146	0.103
709	0.135	0.13	0.16	0.145	0.103
710	0.135	0.13	0.159	0.145	0.103
711	0.134	0.129	0.158	0.144	0.102
712	0.134	0.129	0.158	0.144	0.102
713	0.134	0.128	0.158	0.143	0.101
714	0.133	0.128	0.158	0.143	0.101
715	0.132	0.127	0.156	0.142	0.101
716	0.132	0.127	0.156	0.142	0.1
717	0.132	0.126	0.156	0.141	0.099
718	0.131	0.126	0.155	0.141	0.099
719	0.13	0.125	0.155	0.14	0.099
720	0.13	0.125	0.154	0.14	0.099
721	0.129	0.124	0.154	0.139	0.098
722	0.129	0.124	0.154	0.139	0.098
723	0.128	0.123	0.153	0.138	0.097
724	0.128	0.123	0.152	0.138	0.097
725	0.127	0.122	0.152	0.137	0.096
726	0.127	0.122	0.152	0.137	0.096
727	0.126	0.121	0.151	0.137	0.096
728	0.126	0.121	0.151	0.137	0.095
729	0.126	0.121	0.151	0.136	0.096
730	0.126	0.12	0.15	0.136	0.095
731	0.125	0.12	0.15	0.135	0.095
732	0.125	0.119	0.149	0.135	0.094
733	0.124	0.119	0.149	0.135	0.094
734	0.124	0.119	0.149	0.135	0.094
735	0.123	0.118	0.148	0.134	0.094
736	0.122	0.118	0.148	0.133	0.093
737	0.122	0.118	0.147	0.133	0.093
738	0.122	0.117	0.147	0.133	0.093
739	0.122	0.117	0.147	0.132	0.092
740	0.122	0.116	0.147	0.132	0.092
741	0.12	0.116	0.146	0.132	0.092
742	0.12	0.116	0.145	0.131	0.091
743	0.12	0.115	0.145	0.131	0.091
744	0.12	0.115	0.145	0.13	0.09
745	0.119	0.115	0.144	0.13	0.091
746	0.119	0.114	0.144	0.13	0.09
747	0.118	0.114	0.144	0.129	0.09
748	0.118	0.114	0.143	0.13	0.09
749	0.118	0.113	0.143	0.129	0.089
750	0.116	0.112	0.142	0.129	0.088
751	0.117	0.112	0.142	0.128	0.089
752	0.117	0.112	0.142	0.128	0.089
753	0.116	0.112	0.141	0.128	0.089
754	0.116	0.112	0.141	0.127	0.088
755	0.116	0.111	0.141	0.127	0.088
756	0.115	0.111	0.14	0.127	0.088
757	0.114	0.111	0.14	0.126	0.086
758	0.114	0.11	0.14	0.126	0.087
759	0.114	0.109	0.14	0.126	0.087
760	0.114	0.109	0.139	0.126	0.087
761	0.114	0.109	0.139	0.125	0.086
762	0.113	0.109	0.139	0.124	0.085
763	0.113	0.108	0.138	0.124	0.086
764	0.112	0.109	0.138	0.124	0.086
765	0.112	0.108	0.138	0.124	0.085
766	0.112	0.107	0.137	0.123	0.085
767	0.111	0.107	0.136	0.123	0.085
768	0.111	0.107	0.136	0.123	0.084
769	0.111	0.106	0.136	0.123	0.084
770	0.11	0.106	0.135	0.122	0.084
771	0.11	0.106	0.135	0.122	0.083
772	0.11	0.106	0.136	0.122	0.084
773	0.11	0.106	0.135	0.122	0.084
774	0.109	0.105	0.135	0.121	0.083
775	0.108	0.104	0.134	0.121	0.082
776	0.109	0.104	0.134	0.12	0.082
777	0.108	0.104	0.133	0.12	0.082
778	0.108	0.104	0.133	0.12	0.082
779	0.107	0.103	0.132	0.119	0.082
780	0.107	0.103	0.132	0.119	0.081
781	0.107	0.103	0.132	0.119	0.081
782	0.107	0.102	0.132	0.119	0.081
783	0.106	0.102	0.131	0.118	0.081
784	0.106	0.102	0.131	0.118	0.081
785	0.105	0.102	0.131	0.118	0.08
786	0.106	0.101	0.13	0.118	0.08
787	0.105	0.101	0.13	0.117	0.081
788	0.104	0.101	0.13	0.117	0.08
789	0.104	0.1	0.129	0.116	0.079
790	0.104	0.1	0.129	0.116	0.079
791	0.103	0.1	0.129	0.116	0.079
792	0.103	0.099	0.129	0.115	0.079
793	0.103	0.099	0.128	0.115	0.079
794	0.102	0.099	0.128	0.115	0.078
795	0.102	0.098	0.128	0.115	0.078
796	0.102	0.098	0.127	0.115	0.078
797	0.102	0.099	0.127	0.115	0.078
798	0.101	0.098	0.127	0.114	0.077
799	0.101	0.097	0.126	0.113	0.077
800	0.101	0.097	0.126	0.114	0.077
801	0.1	0.097	0.125	0.113	0.077
802	0.1	0.097	0.125	0.113	0.077
803	0.1	0.096	0.125	0.113	0.076
804	0.1	0.096	0.125	0.112	0.077
805	0.099	0.095	0.124	0.112	0.076
806	0.099	0.095	0.124	0.112	0.076
807	0.099	0.095	0.123	0.111	0.075
808	0.099	0.095	0.123	0.112	0.075
809	0.098	0.094	0.123	0.11	0.075
810	0.098	0.094	0.123	0.11	0.075
811	0.097	0.094	0.122	0.11	0.074
812	0.098	0.094	0.122	0.11	0.075
813	0.097	0.094	0.122	0.11	0.075
814	0.097	0.093	0.121	0.109	0.074
815	0.097	0.093	0.121	0.11	0.074
816	0.097	0.093	0.121	0.109	0.074
817	0.096	0.093	0.121	0.108	0.073
818	0.096	0.092	0.12	0.109	0.073
819	0.096	0.092	0.12	0.108	0.073
820	0.095	0.092	0.12	0.108	0.072
821	0.094	0.091	0.119	0.107	0.072
822	0.095	0.091	0.119	0.107	0.072
823	0.094	0.091	0.119	0.107	0.072
824	0.094	0.091	0.118	0.107	0.072
825	0.094	0.091	0.118	0.106	0.072
826	0.094	0.091	0.118	0.106	0.072
827	0.093	0.091	0.118	0.106	0.072
828	0.093	0.09	0.116	0.106	0.071
829	0.092	0.089	0.116	0.106	0.071
830	0.092	0.089	0.116	0.105	0.07
831	0.092	0.089	0.116	0.105	0.071
832	0.092	0.089	0.115	0.105	0.07
833	0.091	0.089	0.115	0.105	0.07
834	0.091	0.089	0.115	0.104	0.07
835	0.091	0.089	0.114	0.104	0.07
836	0.09	0.088	0.114	0.103	0.07
837	0.09	0.088	0.114	0.103	0.07
838	0.09	0.088	0.113	0.102	0.069
839	0.089	0.088	0.113	0.102	0.069
840	0.089	0.087	0.113	0.102	0.068
841	0.089	0.087	0.112	0.102	0.069
842	0.089	0.087	0.112	0.101	0.068
843	0.088	0.087	0.112	0.101	0.068
844	0.088	0.086	0.111	0.101	0.068
845	0.088	0.086	0.111	0.1	0.067
846	0.088	0.086	0.111	0.1	0.067
847	0.087	0.085	0.11	0.1	0.067
848	0.087	0.086	0.111	0.1	0.067
849	0.087	0.085	0.11	0.099	0.067
850	0.086	0.085	0.11	0.099	0.067
851	0.087	0.085	0.109	0.099	0.066
852	0.086	0.085	0.109	0.099	0.066
853	0.086	0.084	0.109	0.099	0.066
854	0.085	0.084	0.109	0.098	0.066
855	0.085	0.084	0.109	0.098	0.066
856	0.085	0.084	0.108	0.098	0.066
857	0.085	0.084	0.108	0.098	0.065
858	0.085	0.083	0.108	0.097	0.065
859	0.084	0.083	0.108	0.097	0.065
860	0.084	0.083	0.107	0.097	0.065
861	0.084	0.083	0.107	0.097	0.065
862	0.084	0.082	0.107	0.097	0.064
863	0.083	0.082	0.107	0.096	0.064
864	0.084	0.082	0.107	0.096	0.064
865	0.083	0.082	0.106	0.096	0.064
866	0.083	0.082	0.106	0.096	0.064
867	0.083	0.081	0.106	0.096	0.064
868	0.083	0.081	0.106	0.096	0.064
869	0.082	0.081	0.105	0.095	0.063
870	0.082	0.081	0.105	0.095	0.063
871	0.082	0.08	0.105	0.095	0.063
872	0.082	0.08	0.104	0.095	0.062
873	0.081	0.08	0.104	0.095	0.063
874	0.081	0.08	0.104	0.094	0.062
875	0.081	0.08	0.104	0.094	0.062
876	0.081	0.08	0.104	0.094	0.062
877	0.081	0.079	0.103	0.094	0.062
878	0.08	0.079	0.103	0.093	0.062
879	0.08	0.079	0.103	0.094	0.062
880	0.08	0.079	0.103	0.093	0.061
881	0.08	0.079	0.103	0.093	0.061
882	0.079	0.078	0.102	0.093	0.061
883	0.079	0.078	0.102	0.093	0.061
884	0.079	0.078	0.102	0.093	0.061
885	0.079	0.078	0.102	0.092	0.061
886	0.079	0.078	0.102	0.092	0.061
887	0.079	0.078	0.101	0.092	0.06
888	0.078	0.077	0.101	0.092	0.06
889	0.078	0.077	0.101	0.092	0.06
890	0.078	0.077	0.101	0.092	0.06
891	0.078	0.077	0.101	0.091	0.06
892	0.078	0.077	0.1	0.091	0.06
893	0.077	0.077	0.1	0.091	0.06
894	0.077	0.076	0.1	0.091	0.059
895	0.077	0.076	0.1	0.091	0.059
896	0.076	0.076	0.099	0.09	0.059
897	0.076	0.075	0.099	0.09	0.059
898	0.076	0.075	0.098	0.089	0.058
899	0.076	0.075	0.098	0.089	0.058
900	0.075	0.074	0.098	0.089	0.058
901	0.075	0.074	0.098	0.089	0.058
902	0.075	0.074	0.097	0.088	0.058
903	0.074	0.074	0.097	0.088	0.057
904	0.075	0.074	0.097	0.088	0.057
905	0.074	0.073	0.096	0.087	0.057
906	0.074	0.073	0.096	0.087	0.056
907	0.073	0.072	0.096	0.087	0.056
908	0.073	0.072	0.095	0.086	0.056
909	0.072	0.072	0.095	0.086	0.056
910	0.073	0.072	0.095	0.086	0.056
911	0.072	0.072	0.095	0.086	0.055
912	0.073	0.072	0.095	0.086	0.056
913	0.073	0.072	0.095	0.086	0.056
914	0.072	0.072	0.095	0.086	0.055
915	0.073	0.072	0.095	0.086	0.056
916	0.072	0.071	0.095	0.086	0.055
917	0.072	0.072	0.094	0.086	0.055
918	0.072	0.071	0.094	0.086	0.055
919	0.072	0.071	0.094	0.085	0.055
920	0.072	0.071	0.094	0.085	0.055
921	0.072	0.071	0.094	0.085	0.055
922	0.071	0.071	0.093	0.085	0.055
923	0.071	0.071	0.093	0.085	0.055
924	0.071	0.07	0.093	0.084	0.055
925	0.071	0.07	0.093	0.084	0.055
926	0.071	0.07	0.093	0.084	0.054
927	0.071	0.07	0.093	0.084	0.055
928	0.071	0.07	0.093	0.084	0.054
929	0.071	0.07	0.092	0.083	0.054
930	0.07	0.069	0.092	0.083	0.054
931	0.07	0.07	0.092	0.083	0.054
932	0.07	0.069	0.092	0.083	0.054
933	0.07	0.07	0.092	0.083	0.054
934	0.07	0.069	0.092	0.083	0.054
935	0.07	0.069	0.092	0.083	0.054
936	0.07	0.069	0.092	0.083	0.054
937	0.07	0.069	0.091	0.083	0.054
938	0.07	0.069	0.091	0.083	0.053
939	0.07	0.069	0.091	0.082	0.053
940	0.07	0.069	0.091	0.083	0.053
941	0.07	0.069	0.091	0.083	0.054
942	0.07	0.069	0.091	0.083	0.053
943	0.07	0.069	0.091	0.083	0.054
944	0.07	0.069	0.091	0.083	0.054
945	0.07	0.069	0.091	0.083	0.054
946	0.07	0.069	0.091	0.083	0.054
947	0.07	0.069	0.091	0.083	0.054
948	0.07	0.069	0.091	0.083	0.054
949	0.07	0.069	0.091	0.083	0.054
950	0.07	0.07	0.091	0.083	0.054
951	0.07	0.07	0.091	0.083	0.054
952	0.07	0.069	0.091	0.083	0.054
953	0.07	0.069	0.091	0.082	0.054
954	0.07	0.069	0.091	0.082	0.054
955	0.07	0.069	0.091	0.082	0.054
956	0.07	0.069	0.09	0.082	0.054
957	0.07	0.069	0.09	0.082	0.053
958	0.07	0.069	0.09	0.082	0.054
959	0.07	0.069	0.09	0.082	0.053
960	0.07	0.069	0.09	0.082	0.053
961	0.07	0.069	0.09	0.082	0.054
962	0.07	0.069	0.09	0.082	0.054
963	0.07	0.069	0.091	0.082	0.054
964	0.07	0.069	0.091	0.082	0.054
965	0.07	0.069	0.091	0.082	0.054
966	0.07	0.069	0.091	0.082	0.054
967	0.07	0.069	0.091	0.082	0.054
968	0.07	0.069	0.091	0.082	0.054
969	0.07	0.069	0.091	0.082	0.054
970	0.07	0.069	0.091	0.082	0.054
971	0.07	0.069	0.091	0.082	0.054
972	0.07	0.069	0.091	0.082	0.054
973	0.069	0.069	0.09	0.081	0.054
974	0.069	0.069	0.09	0.081	0.054
975	0.069	0.069	0.09	0.081	0.054
976	0.069	0.069	0.09	0.081	0.054
977	0.069	0.068	0.09	0.081	0.054
978	0.069	0.068	0.09	0.081	0.053
979	0.069	0.068	0.09	0.081	0.053
980	0.069	0.068	0.09	0.081	0.053
981	0.068	0.068	0.09	0.081	0.053
982	0.068	0.068	0.09	0.081	0.053
983	0.068	0.068	0.089	0.08	0.053
984	0.068	0.068	0.089	0.08	0.053
985	0.068	0.068	0.089	0.08	0.053
986	0.067	0.067	0.089	0.08	0.053
987	0.067	0.067	0.089	0.08	0.052
988	0.067	0.067	0.088	0.079	0.052
989	0.067	0.066	0.088	0.079	0.052
990	0.067	0.066	0.088	0.079	0.052
991	0.066	0.066	0.088	0.079	0.052
992	0.066	0.066	0.088	0.079	0.052
993	0.066	0.066	0.087	0.079	0.052
994	0.066	0.066	0.087	0.078	0.051
995	0.066	0.065	0.087	0.078	0.051
996	0.065	0.065	0.087	0.078	0.051
997	0.065	0.065	0.086	0.077	0.051
998	0.065	0.065	0.086	0.077	0.051
999	0.065	0.064	0.086	0.077	0.05
1000	0.064	0.064	0.085	0.077	0.05

## Sheet: Osmanthus
Wavelength(nm)	Sample#1	Sample#2	Sample#3	Sample#4	Sample#5
400	0.777	0.637	0.723	0.91	0.617
401	0.785	0.641	0.728	0.915	0.619
402	0.791	0.649	0.736	0.923	0.624
403	0.799	0.656	0.748	0.929	0.63
404	0.807	0.663	0.758	0.937	0.634
405	0.82	0.673	0.77	0.946	0.643
406	0.829	0.682	0.782	0.958	0.65
407	0.844	0.695	0.797	0.967	0.657
408	0.855	0.703	0.809	0.978	0.663
409	0.868	0.713	0.82	0.99	0.67
410	0.88	0.724	0.835	1	0.678
411	0.89	0.731	0.846	1.008	0.685
412	0.895	0.737	0.854	1.012	0.688
413	0.905	0.743	0.862	1.02	0.693
414	0.913	0.749	0.871	1.026	0.696
415	0.915	0.753	0.875	1.031	0.697
416	0.919	0.754	0.881	1.033	0.698
417	0.918	0.756	0.882	1.033	0.698
418	0.919	0.758	0.884	1.031	0.698
419	0.921	0.756	0.884	1.03	0.696
420	0.917	0.755	0.883	1.026	0.694
421	0.916	0.753	0.881	1.023	0.692
422	0.913	0.753	0.88	1.017	0.689
423	0.907	0.75	0.877	1.007	0.684
424	0.903	0.747	0.873	1.001	0.68
425	0.897	0.744	0.871	0.993	0.677
426	0.893	0.74	0.868	0.983	0.674
427	0.889	0.738	0.866	0.975	0.671
428	0.885	0.736	0.863	0.969	0.67
429	0.882	0.735	0.862	0.961	0.666
430	0.88	0.735	0.862	0.955	0.667
431	0.876	0.734	0.86	0.948	0.665
432	0.876	0.731	0.862	0.944	0.664
433	0.873	0.73	0.859	0.937	0.662
434	0.867	0.726	0.854	0.931	0.656
435	0.858	0.72	0.848	0.92	0.649
436	0.85	0.713	0.838	0.912	0.644
437	0.836	0.705	0.828	0.902	0.636
438	0.823	0.693	0.814	0.887	0.624
439	0.808	0.682	0.799	0.873	0.614
440	0.79	0.668	0.783	0.86	0.601
441	0.774	0.654	0.767	0.844	0.589
442	0.754	0.638	0.748	0.826	0.573
443	0.735	0.623	0.73	0.809	0.558
444	0.716	0.607	0.71	0.793	0.545
445	0.697	0.591	0.691	0.776	0.528
446	0.678	0.577	0.673	0.757	0.514
447	0.659	0.559	0.654	0.742	0.5
448	0.642	0.544	0.638	0.726	0.487
449	0.624	0.53	0.62	0.709	0.473
450	0.608	0.517	0.604	0.693	0.46
451	0.592	0.504	0.588	0.679	0.449
452	0.579	0.494	0.576	0.669	0.439
453	0.566	0.482	0.562	0.654	0.427
454	0.555	0.473	0.552	0.644	0.419
455	0.545	0.465	0.542	0.635	0.41
456	0.536	0.458	0.534	0.625	0.404
457	0.529	0.452	0.527	0.618	0.398
458	0.524	0.448	0.521	0.613	0.395
459	0.52	0.443	0.518	0.607	0.391
460	0.514	0.441	0.513	0.603	0.388
461	0.513	0.44	0.513	0.601	0.387
462	0.511	0.438	0.51	0.598	0.385
463	0.512	0.44	0.512	0.599	0.386
464	0.512	0.44	0.511	0.597	0.386
465	0.513	0.44	0.514	0.597	0.386
466	0.513	0.438	0.513	0.596	0.387
467	0.511	0.437	0.513	0.596	0.387
468	0.508	0.435	0.51	0.592	0.384
469	0.504	0.432	0.506	0.589	0.381
470	0.499	0.428	0.501	0.583	0.377
471	0.49	0.42	0.491	0.576	0.37
472	0.48	0.414	0.481	0.566	0.363
473	0.468	0.402	0.469	0.555	0.353
474	0.455	0.391	0.455	0.542	0.344
475	0.439	0.378	0.438	0.527	0.331
476	0.425	0.365	0.423	0.512	0.319
477	0.404	0.35	0.405	0.494	0.305
478	0.385	0.334	0.386	0.478	0.293
479	0.367	0.32	0.368	0.461	0.279
480	0.349	0.304	0.349	0.445	0.266
481	0.331	0.288	0.331	0.426	0.252
482	0.312	0.271	0.31	0.408	0.237
483	0.295	0.26	0.295	0.394	0.227
484	0.279	0.244	0.276	0.376	0.213
485	0.261	0.231	0.261	0.362	0.202
486	0.243	0.215	0.242	0.344	0.188
487	0.229	0.203	0.228	0.331	0.178
488	0.215	0.19	0.213	0.317	0.167
489	0.202	0.178	0.2	0.304	0.157
490	0.189	0.167	0.187	0.292	0.148
491	0.175	0.157	0.173	0.281	0.14
492	0.165	0.146	0.162	0.27	0.131
493	0.153	0.138	0.151	0.26	0.125
494	0.144	0.13	0.143	0.252	0.118
495	0.135	0.123	0.132	0.242	0.11
496	0.126	0.116	0.125	0.234	0.105
497	0.119	0.108	0.116	0.225	0.098
498	0.112	0.102	0.11	0.219	0.094
499	0.105	0.097	0.102	0.212	0.089
500	0.1	0.092	0.098	0.208	0.086
501	0.094	0.088	0.093	0.202	0.082
502	0.09	0.085	0.088	0.198	0.079
503	0.084	0.08	0.083	0.193	0.075
504	0.08	0.076	0.077	0.189	0.071
505	0.077	0.073	0.074	0.187	0.069
506	0.075	0.071	0.071	0.184	0.066
507	0.071	0.068	0.068	0.181	0.064
508	0.069	0.066	0.065	0.177	0.062
509	0.067	0.065	0.064	0.176	0.061
510	0.066	0.063	0.062	0.174	0.06
511	0.064	0.062	0.061	0.173	0.059
512	0.062	0.06	0.059	0.171	0.057
513	0.059	0.057	0.057	0.169	0.056
514	0.058	0.057	0.057	0.167	0.054
515	0.056	0.056	0.055	0.166	0.053
516	0.056	0.056	0.055	0.167	0.054
517	0.056	0.056	0.054	0.167	0.053
518	0.057	0.056	0.056	0.167	0.054
519	0.057	0.055	0.055	0.165	0.053
520	0.057	0.055	0.055	0.164	0.052
521	0.057	0.054	0.054	0.164	0.053
522	0.056	0.054	0.054	0.163	0.052
523	0.056	0.054	0.054	0.163	0.053
524	0.056	0.055	0.054	0.164	0.054
525	0.056	0.055	0.055	0.164	0.054
526	0.055	0.055	0.053	0.163	0.05
527	0.056	0.055	0.054	0.163	0.051
528	0.054	0.054	0.053	0.162	0.05
529	0.053	0.054	0.052	0.161	0.051
530	0.054	0.053	0.051	0.16	0.049
531	0.054	0.055	0.053	0.161	0.051
532	0.054	0.052	0.052	0.161	0.051
533	0.055	0.055	0.053	0.161	0.051
534	0.054	0.053	0.053	0.16	0.049
535	0.055	0.053	0.052	0.158	0.05
536	0.054	0.052	0.053	0.158	0.049
537	0.054	0.053	0.053	0.159	0.049
538	0.055	0.053	0.054	0.16	0.051
539	0.054	0.053	0.052	0.159	0.05
540	0.055	0.054	0.054	0.16	0.051
541	0.053	0.053	0.052	0.158	0.05
542	0.053	0.053	0.054	0.158	0.05
543	0.053	0.052	0.052	0.157	0.049
544	0.054	0.052	0.052	0.157	0.048
545	0.053	0.051	0.051	0.155	0.047
546	0.053	0.051	0.053	0.156	0.048
547	0.051	0.05	0.052	0.154	0.047
548	0.052	0.051	0.052	0.156	0.048
549	0.052	0.05	0.052	0.156	0.048
550	0.052	0.05	0.05	0.155	0.047
551	0.052	0.051	0.052	0.156	0.048
552	0.053	0.052	0.052	0.156	0.048
553	0.055	0.053	0.054	0.156	0.049
554	0.054	0.052	0.052	0.156	0.049
555	0.055	0.053	0.054	0.156	0.049
556	0.053	0.051	0.053	0.156	0.047
557	0.056	0.053	0.055	0.157	0.049
558	0.057	0.053	0.056	0.158	0.049
559	0.057	0.054	0.056	0.158	0.049
560	0.059	0.055	0.059	0.16	0.051
561	0.061	0.059	0.061	0.163	0.053
562	0.061	0.059	0.061	0.163	0.054
563	0.062	0.059	0.062	0.163	0.053
564	0.063	0.06	0.063	0.163	0.054
565	0.063	0.059	0.062	0.163	0.053
566	0.067	0.062	0.066	0.165	0.056
567	0.068	0.061	0.066	0.165	0.056
568	0.068	0.064	0.068	0.167	0.058
569	0.07	0.065	0.07	0.168	0.059
570	0.07	0.066	0.07	0.169	0.059
571	0.072	0.067	0.072	0.17	0.06
572	0.074	0.069	0.073	0.171	0.062
573	0.075	0.07	0.075	0.172	0.063
574	0.075	0.069	0.074	0.172	0.063
575	0.076	0.069	0.076	0.173	0.063
576	0.076	0.07	0.076	0.174	0.063
577	0.078	0.071	0.076	0.172	0.063
578	0.077	0.07	0.076	0.171	0.062
579	0.075	0.07	0.075	0.171	0.061
580	0.078	0.071	0.079	0.174	0.064
581	0.079	0.072	0.079	0.173	0.064
582	0.079	0.073	0.08	0.175	0.066
583	0.08	0.073	0.081	0.176	0.066
584	0.081	0.074	0.081	0.175	0.066
585	0.081	0.074	0.081	0.176	0.066
586	0.082	0.074	0.082	0.176	0.066
587	0.082	0.075	0.082	0.177	0.066
588	0.083	0.075	0.082	0.176	0.066
589	0.082	0.074	0.082	0.175	0.066
590	0.082	0.073	0.082	0.176	0.066
591	0.083	0.075	0.085	0.178	0.066
592	0.083	0.075	0.083	0.176	0.066
593	0.084	0.076	0.084	0.179	0.068
594	0.086	0.078	0.085	0.18	0.068
595	0.086	0.078	0.086	0.18	0.069
596	0.087	0.079	0.086	0.18	0.069
597	0.088	0.08	0.088	0.181	0.07
598	0.09	0.083	0.089	0.183	0.071
599	0.093	0.085	0.093	0.184	0.072
600	0.095	0.083	0.095	0.186	0.073
601	0.095	0.085	0.096	0.188	0.075
602	0.096	0.086	0.097	0.188	0.076
603	0.1	0.089	0.101	0.19	0.077
604	0.1	0.091	0.102	0.192	0.079
605	0.104	0.091	0.105	0.194	0.081
606	0.107	0.095	0.109	0.198	0.084
607	0.107	0.095	0.106	0.196	0.082
608	0.111	0.098	0.108	0.199	0.085
609	0.113	0.099	0.113	0.202	0.087
610	0.115	0.102	0.116	0.203	0.088
611	0.116	0.101	0.117	0.203	0.088
612	0.117	0.105	0.119	0.206	0.092
613	0.119	0.107	0.122	0.208	0.093
614	0.118	0.104	0.119	0.205	0.09
615	0.12	0.105	0.12	0.205	0.09
616	0.121	0.106	0.122	0.207	0.091
617	0.122	0.108	0.124	0.209	0.093
618	0.124	0.109	0.125	0.21	0.094
619	0.122	0.106	0.124	0.208	0.092
620	0.123	0.106	0.124	0.208	0.093
621	0.124	0.108	0.125	0.21	0.093
622	0.124	0.108	0.126	0.21	0.095
623	0.123	0.109	0.124	0.209	0.094
624	0.123	0.109	0.124	0.209	0.095
625	0.122	0.106	0.124	0.209	0.091
626	0.123	0.105	0.122	0.209	0.09
627	0.123	0.107	0.123	0.209	0.093
628	0.124	0.109	0.125	0.211	0.093
629	0.125	0.108	0.125	0.212	0.094
630	0.124	0.108	0.125	0.212	0.094
631	0.123	0.108	0.124	0.213	0.093
632	0.127	0.11	0.127	0.214	0.095
633	0.127	0.11	0.128	0.215	0.094
634	0.127	0.11	0.129	0.216	0.095
635	0.131	0.113	0.133	0.219	0.098
636	0.134	0.115	0.133	0.222	0.1
637	0.137	0.118	0.135	0.226	0.099
638	0.141	0.12	0.141	0.23	0.102
639	0.146	0.125	0.146	0.235	0.106
640	0.153	0.13	0.152	0.242	0.112
641	0.159	0.136	0.159	0.248	0.115
642	0.164	0.14	0.163	0.252	0.12
643	0.174	0.147	0.174	0.262	0.125
644	0.181	0.153	0.181	0.269	0.13
645	0.19	0.16	0.189	0.278	0.136
646	0.201	0.169	0.198	0.287	0.142
647	0.213	0.179	0.212	0.298	0.15
648	0.225	0.188	0.223	0.309	0.158
649	0.237	0.198	0.237	0.319	0.167
650	0.25	0.209	0.25	0.329	0.176
651	0.264	0.22	0.265	0.342	0.186
652	0.28	0.232	0.28	0.354	0.197
653	0.293	0.244	0.293	0.365	0.205
654	0.309	0.257	0.31	0.378	0.216
655	0.324	0.269	0.325	0.388	0.226
656	0.337	0.281	0.34	0.398	0.237
657	0.35	0.293	0.35	0.407	0.245
658	0.365	0.305	0.369	0.417	0.256
659	0.379	0.316	0.383	0.426	0.266
660	0.388	0.325	0.393	0.432	0.274
661	0.397	0.333	0.402	0.436	0.28
662	0.402	0.338	0.409	0.438	0.285
663	0.403	0.341	0.409	0.437	0.286
664	0.401	0.336	0.407	0.433	0.284
665	0.393	0.333	0.4	0.425	0.279
666	0.384	0.323	0.39	0.416	0.272
667	0.368	0.311	0.374	0.402	0.262
668	0.352	0.296	0.356	0.387	0.249
669	0.332	0.28	0.337	0.371	0.236
670	0.312	0.263	0.314	0.353	0.221
671	0.288	0.244	0.291	0.335	0.206
672	0.266	0.226	0.27	0.316	0.191
673	0.245	0.206	0.245	0.298	0.177
674	0.219	0.186	0.219	0.277	0.16
675	0.195	0.167	0.196	0.26	0.144
676	0.174	0.15	0.174	0.242	0.129
677	0.154	0.133	0.154	0.226	0.114
678	0.135	0.117	0.135	0.21	0.1
679	0.118	0.102	0.118	0.196	0.087
680	0.105	0.092	0.105	0.186	0.079
681	0.094	0.083	0.093	0.178	0.072
682	0.084	0.075	0.085	0.17	0.066
683	0.074	0.066	0.074	0.161	0.058
684	0.067	0.061	0.066	0.155	0.053
685	0.059	0.053	0.058	0.149	0.048
686	0.052	0.048	0.05	0.142	0.042
687	0.046	0.043	0.044	0.136	0.039
688	0.043	0.04	0.041	0.133	0.036
689	0.038	0.041	0.039	0.133	0.036
690	0.036	0.036	0.035	0.129	0.032
691	0.031	0.032	0.031	0.125	0.03
692	0.03	0.029	0.028	0.123	0.028
693	0.03	0.029	0.027	0.122	0.027
694	0.026	0.026	0.025	0.119	0.025
695	0.026	0.025	0.023	0.117	0.024
696	0.023	0.024	0.023	0.116	0.024
697	0.022	0.024	0.022	0.115	0.023
698	0.018	0.022	0.019	0.114	0.022
699	0.02	0.022	0.02	0.113	0.022
700	0.018	0.022	0.018	0.111	0.02
701	0.018	0.02	0.017	0.111	0.019
702	0.02	0.023	0.02	0.113	0.022
703	0.017	0.02	0.017	0.11	0.02
704	0.018	0.021	0.018	0.112	0.021
705	0.017	0.021	0.018	0.109	0.021
706	0.015	0.018	0.015	0.106	0.019
707	0.015	0.018	0.015	0.108	0.019
708	0.013	0.017	0.014	0.106	0.018
709	0.016	0.019	0.016	0.108	0.02
710	0.015	0.017	0.014	0.106	0.018
711	0.014	0.019	0.015	0.107	0.018
712	0.014	0.017	0.015	0.106	0.019
713	0.015	0.016	0.014	0.105	0.017
714	0.014	0.016	0.013	0.104	0.016
715	0.012	0.017	0.014	0.103	0.017
716	0.013	0.016	0.014	0.104	0.018
717	0.012	0.015	0.012	0.102	0.016
718	0.012	0.017	0.012	0.102	0.016
719	0.014	0.017	0.013	0.102	0.017
720	0.013	0.016	0.012	0.101	0.017
721	0.014	0.016	0.014	0.103	0.017
722	0.014	0.016	0.012	0.101	0.016
723	0.014	0.015	0.013	0.101	0.017
724	0.014	0.016	0.014	0.101	0.016
725	0.013	0.015	0.011	0.1	0.016
726	0.012	0.015	0.012	0.099	0.016
727	0.014	0.017	0.012	0.1	0.016
728	0.014	0.015	0.012	0.099	0.017
729	0.014	0.016	0.013	0.1	0.018
730	0.013	0.015	0.012	0.097	0.016
731	0.013	0.015	0.011	0.099	0.016
732	0.013	0.016	0.011	0.098	0.017
733	0.013	0.015	0.011	0.097	0.016
734	0.014	0.015	0.014	0.099	0.019
735	0.014	0.016	0.012	0.097	0.017
736	0.013	0.013	0.011	0.097	0.014
737	0.013	0.014	0.01	0.097	0.015
738	0.013	0.014	0.01	0.098	0.016
739	0.013	0.014	0.01	0.096	0.015
740	0.013	0.015	0.012	0.097	0.017
741	0.013	0.014	0.011	0.097	0.015
742	0.012	0.014	0.011	0.097	0.015
743	0.013	0.013	0.012	0.098	0.016
744	0.012	0.015	0.012	0.097	0.016
745	0.013	0.013	0.01	0.095	0.015
746	0.011	0.014	0.01	0.096	0.014
747	0.013	0.014	0.012	0.096	0.015
748	0.012	0.014	0.01	0.095	0.014
749	0.013	0.013	0.011	0.097	0.016
750	0.014	0.014	0.013	0.096	0.016
751	0.012	0.015	0.011	0.096	0.016
752	0.012	0.014	0.01	0.096	0.016
753	0.013	0.015	0.012	0.097	0.015
754	0.011	0.013	0.01	0.096	0.015
755	0.013	0.014	0.011	0.096	0.016
756	0.012	0.014	0.009	0.095	0.016
757	0.012	0.013	0.01	0.096	0.016
758	0.014	0.016	0.012	0.097	0.017
759	0.011	0.013	0.01	0.095	0.014
760	0.012	0.014	0.01	0.096	0.015
761	0.013	0.014	0.011	0.096	0.017
762	0.011	0.014	0.01	0.095	0.016
763	0.012	0.013	0.01	0.096	0.015
764	0.012	0.013	0.01	0.095	0.015
765	0.011	0.014	0.011	0.094	0.015
766	0.012	0.014	0.011	0.095	0.014
767	0.012	0.013	0.01	0.095	0.015
768	0.011	0.012	0.01	0.094	0.013
769	0.013	0.014	0.012	0.096	0.016
770	0.011	0.014	0.009	0.094	0.015
771	0.013	0.014	0.011	0.095	0.017
772	0.011	0.013	0.009	0.093	0.013
773	0.011	0.013	0.01	0.094	0.015
774	0.012	0.014	0.01	0.094	0.014
775	0.012	0.013	0.01	0.094	0.016
776	0.011	0.013	0.011	0.094	0.014
777	0.011	0.013	0.01	0.092	0.014
778	0.012	0.013	0.011	0.094	0.016
779	0.01	0.013	0.01	0.093	0.014
780	0.011	0.012	0.009	0.093	0.015
781	0.01	0.013	0.01	0.093	0.015
782	0.011	0.013	0.01	0.093	0.014
783	0.011	0.013	0.011	0.094	0.016
784	0.012	0.013	0.011	0.093	0.014
785	0.012	0.014	0.01	0.093	0.015
786	0.012	0.013	0.011	0.094	0.016
787	0.012	0.013	0.011	0.093	0.015
788	0.01	0.012	0.011	0.092	0.014
789	0.012	0.014	0.01	0.094	0.015
790	0.011	0.012	0.009	0.092	0.012
791	0.01	0.012	0.009	0.092	0.014
792	0.011	0.014	0.01	0.093	0.015
793	0.011	0.013	0.01	0.091	0.014
794	0.01	0.012	0.01	0.091	0.014
795	0.011	0.013	0.01	0.092	0.014
796	0.011	0.013	0.01	0.092	0.015
797	0.011	0.012	0.011	0.091	0.014
798	0.011	0.014	0.011	0.091	0.015
799	0.009	0.013	0.009	0.091	0.013
800	0.009	0.012	0.008	0.091	0.014
801	0.008	0.011	0.008	0.09	0.012
802	0.011	0.011	0.01	0.09	0.013
803	0.01	0.013	0.01	0.09	0.014
804	0.008	0.01	0.007	0.088	0.013
805	0.009	0.012	0.009	0.09	0.012
806	0.01	0.012	0.008	0.09	0.013
807	0.007	0.01	0.008	0.088	0.012
808	0.008	0.012	0.008	0.089	0.014
809	0.008	0.012	0.008	0.088	0.012
810	0.01	0.011	0.009	0.088	0.013
811	0.009	0.013	0.01	0.089	0.013
812	0.008	0.011	0.009	0.088	0.012
813	0.011	0.014	0.011	0.091	0.015
814	0.01	0.012	0.009	0.088	0.012
815	0.009	0.013	0.008	0.088	0.012
816	0.007	0.01	0.006	0.086	0.009
817	0.006	0.01	0.006	0.086	0.01
818	0.007	0.009	0.008	0.087	0.013
819	0.009	0.012	0.009	0.088	0.012
820	0.008	0.01	0.008	0.088	0.01
821	0.01	0.011	0.009	0.089	0.012
822	0.008	0.011	0.006	0.086	0.012
823	0.009	0.012	0.009	0.089	0.013
824	0.008	0.012	0.009	0.088	0.013
825	0.008	0.012	0.006	0.088	0.013
826	0.007	0.012	0.011	0.088	0.013
827	0.009	0.011	0.009	0.086	0.013
828	0.009	0.013	0.008	0.089	0.013
829	0.007	0.009	0.007	0.087	0.011
830	0.007	0.012	0.008	0.087	0.01
831	0.009	0.012	0.009	0.088	0.012
832	0.008	0.01	0.007	0.086	0.011
833	0.008	0.012	0.008	0.087	0.012
834	0.009	0.01	0.008	0.087	0.011
835	0.007	0.011	0.007	0.086	0.012
836	0.009	0.013	0.009	0.088	0.014
837	0.008	0.011	0.008	0.087	0.012
838	0.009	0.012	0.009	0.087	0.013
839	0.006	0.009	0.007	0.086	0.011
840	0.009	0.013	0.01	0.088	0.013
841	0.007	0.01	0.006	0.086	0.011
842	0.007	0.011	0.008	0.087	0.011
843	0.009	0.012	0.008	0.087	0.013
844	0.007	0.011	0.007	0.086	0.012
845	0.007	0.01	0.009	0.086	0.011
846	0.007	0.012	0.007	0.083	0.011
847	0.007	0.011	0.007	0.085	0.012
848	0.007	0.011	0.008	0.086	0.011
849	0.008	0.01	0.008	0.085	0.011
850	0.009	0.012	0.008	0.086	0.012
851	0.007	0.009	0.006	0.084	0.011
852	0.007	0.01	0.007	0.084	0.011
853	0.007	0.01	0.008	0.085	0.011
854	0.007	0.009	0.006	0.085	0.009
855	0.005	0.009	0.005	0.084	0.01
856	0.006	0.01	0.006	0.085	0.011
857	0.007	0.009	0.006	0.084	0.01
858	0.007	0.01	0.007	0.084	0.01
859	0.007	0.009	0.006	0.083	0.01
860	0.006	0.009	0.006	0.083	0.009
861	0.008	0.01	0.007	0.084	0.011
862	0.007	0.009	0.007	0.083	0.011
863	0.007	0.01	0.006	0.083	0.01
864	0.006	0.009	0.005	0.082	0.01
865	0.007	0.01	0.006	0.083	0.011
866	0.007	0.008	0.005	0.082	0.01
867	0.005	0.008	0.005	0.081	0.009
868	0.006	0.009	0.005	0.083	0.009
869	0.006	0.008	0.005	0.081	0.009
870	0.006	0.008	0.004	0.081	0.009
871	0.006	0.007	0.006	0.081	0.009
872	0.006	0.008	0.005	0.081	0.009
873	0.005	0.008	0.004	0.08	0.009
874	0.005	0.008	0.006	0.081	0.009
875	0.006	0.009	0.006	0.079	0.009
876	0.005	0.009	0.006	0.08	0.009
877	0.006	0.008	0.005	0.08	0.009
878	0.006	0.008	0.005	0.079	0.009
879	0.006	0.008	0.006	0.079	0.009
880	0.006	0.009	0.006	0.079	0.009
881	0.006	0.008	0.005	0.079	0.008
882	0.006	0.008	0.005	0.079	0.009
883	0.005	0.008	0.004	0.079	0.009
884	0.005	0.008	0.005	0.079	0.009
885	0.005	0.008	0.004	0.079	0.008
886	0.005	0.008	0.005	0.079	0.009
887	0.005	0.008	0.005	0.079	0.009
888	0.005	0.008	0.004	0.079	0.008
889	0.005	0.007	0.004	0.078	0.008
890	0.005	0.007	0.004	0.079	0.008
891	0.005	0.007	0.005	0.079	0.008
892	0.004	0.007	0.004	0.077	0.007
893	0.005	0.008	0.005	0.078	0.008
894	0.005	0.008	0.005	0.078	0.008
895	0.005	0.008	0.005	0.078	0.008
896	0.005	0.007	0.005	0.078	0.008
897	0.005	0.008	0.004	0.077	0.008
898	0.005	0.008	0.005	0.078	0.008
899	0.004	0.007	0.004	0.076	0.008
900	0.004	0.007	0.004	0.077	0.008
901	0.004	0.007	0.004	0.076	0.008
902	0.004	0.007	0.004	0.076	0.007
903	0.004	0.007	0.003	0.075	0.007
904	0.004	0.007	0.004	0.076	0.008
905	0.004	0.007	0.003	0.076	0.007
906	0.004	0.007	0.002	0.075	0.008
907	0.004	0.006	0.003	0.075	0.007
908	0.003	0.006	0.003	0.074	0.007
909	0.003	0.006	0.004	0.075	0.007
910	0.003	0.006	0.002	0.073	0.005
911	0.003	0.007	0.004	0.075	0.007
912	0.003	0.006	0.003	0.075	0.006
913	0.005	0.008	0.005	0.076	0.007
914	0.004	0.006	0.003	0.075	0.006
915	0.004	0.007	0.004	0.075	0.007
916	0.005	0.007	0.004	0.075	0.006
917	0.003	0.006	0.003	0.075	0.007
918	0.005	0.007	0.004	0.076	0.008
919	0.005	0.007	0.004	0.076	0.008
920	0.005	0.008	0.004	0.076	0.008
921	0.004	0.008	0.004	0.075	0.008
922	0.003	0.007	0.004	0.074	0.007
923	0.003	0.006	0.004	0.074	0.007
924	0.005	0.007	0.004	0.074	0.007
925	0.004	0.007	0.004	0.074	0.007
926	0.005	0.007	0.004	0.074	0.007
927	0.005	0.008	0.005	0.075	0.008
928	0.005	0.007	0.004	0.075	0.008
929	0.004	0.006	0.004	0.074	0.007
930	0.005	0.007	0.004	0.075	0.008
931	0.004	0.006	0.004	0.074	0.007
932	0.005	0.007	0.004	0.075	0.007
933	0.004	0.007	0.005	0.075	0.008
934	0.004	0.007	0.004	0.075	0.007
935	0.005	0.008	0.004	0.072	0.008
936	0.005	0.007	0.005	0.075	0.008
937	0.005	0.007	0.004	0.075	0.008
938	0.005	0.008	0.005	0.076	0.008
939	0.005	0.007	0.005	0.075	0.008
940	0.005	0.007	0.005	0.074	0.007
941	0.006	0.009	0.005	0.075	0.009
942	0.005	0.008	0.005	0.075	0.008
943	0.006	0.008	0.006	0.075	0.009
944	0.006	0.008	0.006	0.075	0.009
945	0.006	0.008	0.006	0.075	0.009
946	0.006	0.009	0.006	0.075	0.009
947	0.005	0.008	0.006	0.074	0.008
948	0.006	0.008	0.005	0.075	0.009
949	0.006	0.008	0.006	0.075	0.009
950	0.006	0.008	0.006	0.076	0.01
951	0.007	0.009	0.007	0.075	0.009
952	0.007	0.01	0.007	0.076	0.01
953	0.006	0.009	0.006	0.075	0.009
954	0.007	0.01	0.007	0.076	0.01
955	0.007	0.01	0.007	0.076	0.011
956	0.006	0.009	0.006	0.075	0.009
957	0.007	0.01	0.007	0.076	0.01
958	0.007	0.01	0.007	0.076	0.01
959	0.008	0.011	0.007	0.076	0.011
960	0.007	0.011	0.008	0.076	0.011
961	0.008	0.011	0.008	0.076	0.012
962	0.008	0.012	0.008	0.076	0.012
963	0.008	0.011	0.008	0.076	0.012
964	0.008	0.011	0.008	0.076	0.012
965	0.008	0.011	0.008	0.076	0.012
966	0.01	0.012	0.009	0.077	0.013
967	0.009	0.011	0.008	0.076	0.012
968	0.009	0.012	0.009	0.076	0.012
969	0.008	0.011	0.008	0.076	0.012
970	0.008	0.012	0.008	0.076	0.012
971	0.008	0.011	0.009	0.076	0.011
972	0.008	0.012	0.008	0.076	0.012
973	0.008	0.012	0.009	0.076	0.012
974	0.009	0.012	0.009	0.076	0.012
975	0.008	0.011	0.009	0.076	0.012
976	0.009	0.012	0.009	0.077	0.013
977	0.009	0.012	0.009	0.077	0.012
978	0.009	0.011	0.009	0.076	0.012
979	0.008	0.012	0.009	0.076	0.012
980	0.008	0.011	0.009	0.076	0.012
981	0.009	0.011	0.008	0.076	0.012
982	0.009	0.011	0.009	0.076	0.012
983	0.009	0.012	0.009	0.076	0.012
984	0.009	0.011	0.009	0.076	0.012
985	0.009	0.012	0.009	0.076	0.012
986	0.009	0.011	0.009	0.075	0.012
987	0.009	0.012	0.009	0.075	0.012
988	0.009	0.012	0.008	0.076	0.012
989	0.008	0.011	0.008	0.075	0.011
990	0.008	0.012	0.008	0.075	0.012
991	0.008	0.011	0.008	0.075	0.012
992	0.008	0.011	0.008	0.075	0.012
993	0.008	0.011	0.009	0.075	0.012
994	0.008	0.011	0.008	0.075	0.012
995	0.008	0.011	0.008	0.075	0.011
996	0.008	0.011	0.009	0.075	0.012
997	0.008	0.01	0.008	0.075	0.012
998	0.009	0.011	0.009	0.075	0.012
999	0.008	0.01	0.009	0.074	0.012
1000	0.008	0.01	0.008	0.074	0.011

## Sheet: Magnolia
Wavelength(nm)	Sample#1	Sample#2	Sample#3	Sample#4	Sample#5
400	0.844	0.961	1.054	0.963	0.831
401	0.848	0.965	1.057	0.967	0.834
402	0.853	0.971	1.061	0.971	0.838
403	0.859	0.977	1.065	0.977	0.843
404	0.865	0.983	1.07	0.983	0.849
405	0.872	0.99	1.077	0.99	0.854
406	0.88	0.998	1.083	0.998	0.86
407	0.887	1.006	1.089	1.005	0.867
408	0.895	1.014	1.095	1.012	0.873
409	0.903	1.022	1.101	1.019	0.879
410	0.909	1.029	1.106	1.026	0.885
411	0.915	1.035	1.112	1.032	0.891
412	0.92	1.04	1.115	1.037	0.894
413	0.924	1.044	1.118	1.04	0.898
414	0.927	1.047	1.12	1.043	0.9
415	0.929	1.049	1.121	1.045	0.901
416	0.93	1.05	1.121	1.046	0.902
417	0.93	1.049	1.12	1.045	0.902
418	0.93	1.049	1.119	1.045	0.901
419	0.93	1.048	1.118	1.044	0.901
420	0.929	1.047	1.116	1.043	0.9
421	0.93	1.048	1.116	1.043	0.9
422	0.931	1.049	1.117	1.043	0.901
423	0.933	1.051	1.118	1.045	0.903
424	0.936	1.054	1.12	1.047	0.906
425	0.939	1.059	1.124	1.051	0.909
426	0.945	1.064	1.128	1.056	0.914
427	0.95	1.071	1.134	1.061	0.92
428	0.957	1.079	1.14	1.068	0.927
429	0.964	1.087	1.146	1.075	0.933
430	0.971	1.095	1.152	1.082	0.94
431	0.977	1.102	1.158	1.088	0.946
432	0.982	1.107	1.162	1.093	0.951
433	0.985	1.111	1.165	1.096	0.954
434	0.987	1.113	1.165	1.097	0.955
435	0.985	1.111	1.162	1.095	0.953
436	0.98	1.106	1.158	1.09	0.949
437	0.973	1.097	1.15	1.083	0.942
438	0.963	1.085	1.139	1.072	0.933
439	0.951	1.071	1.126	1.059	0.921
440	0.935	1.054	1.11	1.043	0.906
441	0.919	1.035	1.093	1.026	0.89
442	0.901	1.016	1.076	1.007	0.874
443	0.883	0.995	1.057	0.989	0.857
444	0.866	0.975	1.039	0.97	0.841
445	0.849	0.956	1.022	0.953	0.825
446	0.832	0.937	1.005	0.935	0.81
447	0.817	0.92	0.989	0.919	0.795
448	0.802	0.903	0.974	0.903	0.781
449	0.789	0.888	0.961	0.888	0.768
450	0.776	0.874	0.948	0.874	0.756
451	0.765	0.861	0.937	0.862	0.746
452	0.754	0.849	0.926	0.852	0.737
453	0.745	0.839	0.917	0.842	0.728
454	0.737	0.831	0.909	0.834	0.721
455	0.731	0.823	0.902	0.826	0.716
456	0.725	0.817	0.896	0.82	0.71
457	0.719	0.812	0.891	0.814	0.706
458	0.716	0.808	0.888	0.81	0.703
459	0.713	0.804	0.884	0.806	0.7
460	0.711	0.803	0.883	0.805	0.699
461	0.71	0.802	0.881	0.803	0.698
462	0.71	0.802	0.881	0.803	0.698
463	0.709	0.802	0.881	0.803	0.698
464	0.71	0.803	0.881	0.803	0.7
465	0.71	0.804	0.881	0.803	0.7
466	0.71	0.804	0.881	0.802	0.7
467	0.709	0.804	0.88	0.802	0.7
468	0.708	0.802	0.879	0.8	0.699
469	0.705	0.8	0.877	0.798	0.697
470	0.701	0.796	0.872	0.794	0.694
471	0.696	0.791	0.868	0.789	0.69
472	0.69	0.784	0.861	0.781	0.685
473	0.682	0.775	0.853	0.773	0.677
474	0.672	0.765	0.844	0.763	0.668
475	0.661	0.753	0.833	0.751	0.658
476	0.649	0.74	0.821	0.738	0.647
477	0.636	0.725	0.808	0.725	0.635
478	0.623	0.71	0.794	0.711	0.622
479	0.608	0.694	0.78	0.696	0.609
480	0.593	0.676	0.765	0.68	0.595
481	0.579	0.66	0.75	0.664	0.581
482	0.564	0.643	0.736	0.648	0.566
483	0.549	0.626	0.721	0.632	0.552
484	0.534	0.609	0.705	0.617	0.538
485	0.519	0.592	0.69	0.601	0.523
486	0.504	0.575	0.675	0.585	0.509
487	0.49	0.56	0.661	0.571	0.496
488	0.478	0.544	0.648	0.557	0.483
489	0.464	0.529	0.634	0.543	0.47
490	0.452	0.515	0.622	0.53	0.459
491	0.441	0.502	0.61	0.517	0.447
492	0.43	0.49	0.599	0.506	0.437
493	0.42	0.479	0.589	0.496	0.427
494	0.411	0.468	0.579	0.485	0.418
495	0.402	0.457	0.57	0.476	0.409
496	0.394	0.448	0.561	0.467	0.401
497	0.386	0.44	0.553	0.459	0.394
498	0.379	0.431	0.546	0.451	0.387
499	0.373	0.423	0.539	0.444	0.38
500	0.367	0.417	0.532	0.437	0.375
501	0.362	0.411	0.527	0.432	0.37
502	0.357	0.405	0.521	0.427	0.365
503	0.352	0.4	0.517	0.422	0.36
504	0.348	0.395	0.512	0.417	0.356
505	0.344	0.391	0.508	0.413	0.353
506	0.341	0.387	0.504	0.409	0.349
507	0.338	0.383	0.501	0.406	0.346
508	0.335	0.38	0.497	0.402	0.343
509	0.332	0.377	0.494	0.399	0.34
510	0.329	0.374	0.491	0.396	0.338
511	0.327	0.371	0.488	0.394	0.336
512	0.325	0.369	0.486	0.391	0.334
513	0.323	0.367	0.483	0.389	0.332
514	0.321	0.364	0.481	0.387	0.33
515	0.319	0.362	0.479	0.384	0.328
516	0.318	0.361	0.477	0.383	0.327
517	0.316	0.359	0.476	0.381	0.325
518	0.315	0.358	0.474	0.38	0.324
519	0.314	0.356	0.472	0.378	0.322
520	0.313	0.355	0.471	0.377	0.321
521	0.311	0.353	0.469	0.375	0.32
522	0.31	0.352	0.467	0.373	0.318
523	0.31	0.351	0.466	0.372	0.318
524	0.308	0.35	0.464	0.371	0.316
525	0.308	0.348	0.464	0.37	0.316
526	0.306	0.347	0.462	0.369	0.315
527	0.306	0.346	0.461	0.368	0.314
528	0.304	0.345	0.459	0.366	0.312
529	0.304	0.344	0.458	0.365	0.312
530	0.303	0.343	0.457	0.364	0.31
531	0.302	0.342	0.456	0.363	0.31
532	0.301	0.341	0.454	0.362	0.309
533	0.3	0.34	0.453	0.361	0.308
534	0.3	0.339	0.452	0.36	0.307
535	0.298	0.338	0.451	0.359	0.306
536	0.298	0.337	0.449	0.358	0.305
537	0.297	0.336	0.448	0.356	0.304
538	0.296	0.335	0.447	0.355	0.303
539	0.295	0.334	0.445	0.354	0.303
540	0.294	0.333	0.444	0.353	0.302
541	0.293	0.331	0.443	0.352	0.301
542	0.292	0.33	0.442	0.351	0.299
543	0.291	0.329	0.44	0.349	0.299
544	0.29	0.328	0.439	0.348	0.298
545	0.289	0.327	0.438	0.347	0.297
546	0.288	0.326	0.436	0.346	0.295
547	0.287	0.325	0.435	0.345	0.295
548	0.286	0.324	0.434	0.344	0.294
549	0.286	0.323	0.433	0.342	0.293
550	0.284	0.322	0.432	0.341	0.292
551	0.284	0.321	0.431	0.34	0.291
552	0.283	0.32	0.43	0.34	0.291
553	0.282	0.319	0.429	0.339	0.29
554	0.282	0.319	0.428	0.338	0.289
555	0.281	0.318	0.427	0.337	0.289
556	0.281	0.317	0.426	0.336	0.288
557	0.28	0.317	0.426	0.336	0.288
558	0.28	0.317	0.425	0.336	0.287
559	0.28	0.316	0.424	0.335	0.287
560	0.28	0.316	0.424	0.335	0.287
561	0.28	0.316	0.424	0.334	0.287
562	0.28	0.316	0.423	0.334	0.286
563	0.28	0.316	0.423	0.334	0.286
564	0.28	0.316	0.423	0.334	0.287
565	0.28	0.317	0.423	0.334	0.287
566	0.28	0.316	0.422	0.334	0.287
567	0.281	0.317	0.422	0.334	0.287
568	0.281	0.317	0.422	0.334	0.287
569	0.281	0.317	0.422	0.334	0.287
570	0.281	0.317	0.422	0.334	0.287
571	0.281	0.317	0.422	0.334	0.287
572	0.281	0.317	0.421	0.334	0.287
573	0.281	0.317	0.421	0.334	0.287
574	0.281	0.317	0.421	0.334	0.287
575	0.281	0.318	0.421	0.334	0.287
576	0.281	0.317	0.42	0.334	0.287
577	0.281	0.317	0.42	0.333	0.287
578	0.281	0.317	0.42	0.333	0.287
579	0.281	0.317	0.419	0.333	0.286
580	0.281	0.317	0.419	0.333	0.286
581	0.281	0.317	0.419	0.332	0.286
582	0.281	0.317	0.418	0.332	0.286
583	0.281	0.317	0.418	0.332	0.286
584	0.28	0.316	0.417	0.331	0.285
585	0.28	0.316	0.417	0.331	0.285
586	0.279	0.315	0.416	0.33	0.284
587	0.279	0.315	0.415	0.329	0.284
588	0.278	0.314	0.414	0.329	0.283
589	0.278	0.314	0.414	0.328	0.283
590	0.277	0.313	0.413	0.327	0.282
591	0.277	0.313	0.413	0.327	0.282
592	0.277	0.312	0.412	0.326	0.282
593	0.276	0.312	0.411	0.325	0.281
594	0.276	0.312	0.411	0.325	0.281
595	0.276	0.312	0.41	0.325	0.281
596	0.276	0.312	0.41	0.325	0.281
597	0.276	0.312	0.41	0.325	0.282
598	0.277	0.313	0.411	0.326	0.282
599	0.278	0.314	0.411	0.326	0.283
600	0.278	0.315	0.411	0.327	0.283
601	0.28	0.316	0.412	0.328	0.284
602	0.28	0.317	0.413	0.329	0.285
603	0.282	0.318	0.414	0.33	0.286
604	0.283	0.319	0.415	0.331	0.287
605	0.284	0.321	0.415	0.332	0.288
606	0.285	0.322	0.416	0.333	0.289
607	0.286	0.323	0.417	0.334	0.29
608	0.288	0.324	0.418	0.335	0.291
609	0.288	0.325	0.418	0.336	0.291
610	0.289	0.326	0.418	0.336	0.292
611	0.29	0.327	0.418	0.337	0.292
612	0.29	0.327	0.419	0.337	0.293
613	0.291	0.327	0.419	0.338	0.293
614	0.291	0.328	0.419	0.338	0.293
615	0.291	0.327	0.418	0.337	0.292
616	0.291	0.327	0.418	0.337	0.292
617	0.29	0.326	0.417	0.336	0.291
618	0.289	0.326	0.416	0.336	0.291
619	0.289	0.325	0.415	0.335	0.29
620	0.288	0.324	0.414	0.334	0.289
621	0.287	0.323	0.413	0.333	0.288
622	0.286	0.321	0.411	0.332	0.287
623	0.285	0.32	0.41	0.33	0.286
624	0.284	0.319	0.409	0.329	0.285
625	0.283	0.317	0.407	0.328	0.283
626	0.281	0.316	0.406	0.326	0.282
627	0.28	0.314	0.404	0.325	0.281
628	0.279	0.313	0.403	0.323	0.279
629	0.278	0.312	0.402	0.322	0.278
630	0.277	0.311	0.4	0.321	0.277
631	0.276	0.311	0.4	0.32	0.277
632	0.276	0.31	0.399	0.32	0.277
633	0.276	0.31	0.399	0.32	0.277
634	0.277	0.311	0.399	0.32	0.278
635	0.277	0.312	0.4	0.321	0.278
636	0.278	0.313	0.401	0.322	0.28
637	0.28	0.315	0.403	0.324	0.282
638	0.282	0.318	0.405	0.326	0.284
639	0.285	0.321	0.407	0.328	0.287
640	0.288	0.325	0.41	0.331	0.29
641	0.291	0.329	0.414	0.335	0.293
642	0.295	0.333	0.418	0.338	0.297
643	0.299	0.338	0.422	0.343	0.301
644	0.304	0.344	0.426	0.347	0.305
645	0.309	0.349	0.431	0.352	0.31
646	0.314	0.356	0.436	0.358	0.315
647	0.321	0.363	0.442	0.365	0.321
648	0.328	0.371	0.449	0.371	0.328
649	0.335	0.379	0.456	0.379	0.335
650	0.344	0.389	0.465	0.388	0.343
651	0.353	0.4	0.474	0.397	0.352
652	0.364	0.412	0.484	0.409	0.362
653	0.377	0.426	0.496	0.422	0.373
654	0.39	0.441	0.509	0.436	0.386
655	0.405	0.458	0.524	0.451	0.4
656	0.422	0.477	0.54	0.468	0.416
657	0.439	0.496	0.556	0.484	0.431
658	0.455	0.514	0.572	0.501	0.445
659	0.47	0.532	0.587	0.517	0.46
660	0.485	0.549	0.601	0.532	0.474
661	0.497	0.563	0.613	0.546	0.486
662	0.508	0.574	0.623	0.556	0.495
663	0.515	0.582	0.629	0.563	0.502
664	0.518	0.586	0.632	0.566	0.505
665	0.517	0.585	0.631	0.566	0.504
666	0.513	0.58	0.627	0.561	0.499
667	0.504	0.57	0.617	0.552	0.491
668	0.491	0.555	0.604	0.538	0.479
669	0.474	0.536	0.588	0.521	0.463
670	0.455	0.515	0.569	0.5	0.445
671	0.433	0.49	0.547	0.479	0.424
672	0.41	0.463	0.524	0.454	0.402
673	0.387	0.436	0.501	0.43	0.38
674	0.363	0.41	0.477	0.406	0.358
675	0.341	0.384	0.455	0.383	0.337
676	0.319	0.359	0.432	0.36	0.316
677	0.299	0.336	0.413	0.339	0.297
678	0.279	0.315	0.394	0.319	0.279
679	0.262	0.296	0.377	0.301	0.263
680	0.247	0.278	0.361	0.285	0.249
681	0.233	0.263	0.347	0.271	0.236
682	0.222	0.25	0.336	0.26	0.226
683	0.213	0.24	0.327	0.25	0.217
684	0.204	0.23	0.319	0.241	0.209
685	0.198	0.222	0.311	0.234	0.202
686	0.191	0.215	0.305	0.228	0.196
687	0.186	0.209	0.3	0.222	0.192
688	0.182	0.205	0.295	0.218	0.187
689	0.178	0.201	0.292	0.214	0.184
690	0.175	0.197	0.288	0.21	0.181
691	0.172	0.194	0.286	0.208	0.179
692	0.17	0.192	0.283	0.205	0.177
693	0.168	0.189	0.281	0.203	0.175
694	0.166	0.188	0.279	0.201	0.173
695	0.165	0.185	0.277	0.199	0.171
696	0.164	0.184	0.276	0.198	0.17
697	0.162	0.182	0.274	0.196	0.169
698	0.161	0.182	0.274	0.196	0.168
699	0.16	0.18	0.272	0.194	0.167
700	0.159	0.18	0.271	0.194	0.166
701	0.158	0.178	0.269	0.192	0.165
702	0.158	0.177	0.269	0.191	0.165
703	0.157	0.177	0.268	0.191	0.164
704	0.156	0.176	0.267	0.19	0.163
705	0.156	0.175	0.266	0.189	0.162
706	0.154	0.174	0.265	0.188	0.162
707	0.154	0.174	0.265	0.188	0.162
708	0.153	0.172	0.263	0.187	0.16
709	0.153	0.172	0.263	0.186	0.16
710	0.152	0.172	0.262	0.186	0.16
711	0.151	0.171	0.262	0.185	0.159
712	0.151	0.171	0.261	0.184	0.158
713	0.151	0.17	0.26	0.183	0.158
714	0.15	0.169	0.26	0.183	0.158
715	0.15	0.169	0.259	0.182	0.157
716	0.149	0.169	0.258	0.182	0.157
717	0.149	0.168	0.258	0.181	0.157
718	0.148	0.168	0.257	0.181	0.156
719	0.148	0.168	0.257	0.181	0.156
720	0.148	0.167	0.256	0.18	0.156
721	0.147	0.167	0.256	0.179	0.155
722	0.147	0.166	0.255	0.179	0.155
723	0.146	0.166	0.255	0.179	0.155
724	0.146	0.166	0.254	0.178	0.154
725	0.146	0.165	0.253	0.178	0.154
726	0.145	0.165	0.253	0.177	0.153
727	0.145	0.165	0.253	0.177	0.153
728	0.145	0.164	0.252	0.177	0.153
729	0.144	0.164	0.252	0.176	0.152
730	0.144	0.163	0.251	0.175	0.152
731	0.144	0.163	0.25	0.175	0.151
732	0.143	0.163	0.25	0.175	0.151
733	0.143	0.162	0.249	0.174	0.151
734	0.143	0.162	0.249	0.174	0.151
735	0.143	0.161	0.248	0.173	0.15
736	0.141	0.16	0.246	0.172	0.149
737	0.142	0.16	0.247	0.172	0.149
738	0.141	0.16	0.246	0.171	0.148
739	0.14	0.159	0.245	0.17	0.148
740	0.14	0.159	0.245	0.17	0.148
741	0.14	0.159	0.244	0.17	0.147
742	0.139	0.158	0.244	0.169	0.147
743	0.138	0.158	0.244	0.169	0.146
744	0.139	0.157	0.243	0.168	0.146
745	0.137	0.156	0.243	0.167	0.145
746	0.137	0.155	0.242	0.168	0.145
747	0.137	0.155	0.241	0.166	0.144
748	0.136	0.155	0.24	0.166	0.144
749	0.136	0.154	0.24	0.166	0.144
750	0.135	0.153	0.239	0.165	0.143
751	0.135	0.153	0.239	0.165	0.143
752	0.135	0.153	0.238	0.164	0.142
753	0.134	0.153	0.238	0.164	0.142
754	0.134	0.152	0.237	0.163	0.141
755	0.133	0.152	0.236	0.163	0.141
756	0.133	0.151	0.235	0.163	0.14
757	0.132	0.151	0.235	0.162	0.14
758	0.132	0.15	0.234	0.161	0.14
759	0.131	0.15	0.233	0.161	0.139
760	0.131	0.149	0.233	0.16	0.139
761	0.131	0.149	0.233	0.159	0.139
762	0.13	0.149	0.233	0.16	0.138
763	0.13	0.148	0.232	0.159	0.138
764	0.129	0.147	0.231	0.159	0.138
765	0.129	0.148	0.231	0.159	0.137
766	0.129	0.148	0.23	0.158	0.137
767	0.128	0.147	0.23	0.157	0.136
768	0.128	0.146	0.229	0.157	0.137
769	0.127	0.145	0.228	0.156	0.136
770	0.128	0.145	0.228	0.156	0.135
771	0.127	0.145	0.227	0.155	0.135
772	0.126	0.145	0.227	0.155	0.134
773	0.126	0.144	0.227	0.155	0.134
774	0.126	0.143	0.226	0.154	0.134
775	0.125	0.143	0.225	0.153	0.133
776	0.125	0.142	0.224	0.153	0.133
777	0.124	0.142	0.224	0.153	0.132
778	0.124	0.142	0.224	0.153	0.133
779	0.124	0.141	0.223	0.152	0.132
780	0.124	0.142	0.223	0.152	0.132
781	0.123	0.141	0.222	0.151	0.131
782	0.123	0.141	0.221	0.151	0.131
783	0.122	0.14	0.221	0.15	0.13
784	0.123	0.14	0.22	0.15	0.131
785	0.122	0.139	0.22	0.149	0.129
786	0.121	0.139	0.219	0.148	0.129
787	0.121	0.138	0.219	0.149	0.129
788	0.121	0.138	0.218	0.147	0.129
789	0.121	0.138	0.218	0.147	0.128
790	0.12	0.137	0.218	0.147	0.128
791	0.12	0.137	0.217	0.146	0.128
792	0.119	0.136	0.216	0.146	0.127
793	0.119	0.136	0.216	0.146	0.127
794	0.119	0.136	0.216	0.146	0.126
795	0.118	0.135	0.215	0.145	0.126
796	0.118	0.135	0.215	0.145	0.126
797	0.118	0.135	0.214	0.145	0.126
798	0.117	0.134	0.214	0.144	0.126
799	0.117	0.134	0.212	0.143	0.125
800	0.117	0.134	0.213	0.143	0.125
801	0.116	0.133	0.212	0.143	0.124
802	0.116	0.133	0.211	0.142	0.124
803	0.115	0.132	0.21	0.142	0.123
804	0.115	0.132	0.21	0.142	0.123
805	0.114	0.131	0.21	0.141	0.123
806	0.114	0.131	0.209	0.141	0.122
807	0.114	0.131	0.209	0.14	0.122
808	0.114	0.131	0.208	0.14	0.122
809	0.113	0.13	0.208	0.14	0.121
810	0.113	0.13	0.207	0.139	0.121
811	0.113	0.129	0.206	0.139	0.12
812	0.112	0.129	0.206	0.139	0.12
813	0.113	0.129	0.207	0.139	0.121
814	0.111	0.128	0.205	0.137	0.12
815	0.111	0.128	0.205	0.137	0.119
816	0.111	0.127	0.205	0.137	0.119
817	0.111	0.127	0.204	0.137	0.119
818	0.111	0.126	0.203	0.136	0.118
819	0.11	0.126	0.202	0.135	0.118
820	0.11	0.126	0.203	0.135	0.118
821	0.11	0.126	0.202	0.135	0.117
822	0.109	0.125	0.201	0.135	0.117
823	0.109	0.125	0.201	0.134	0.116
824	0.109	0.125	0.201	0.133	0.116
825	0.108	0.124	0.199	0.133	0.116
826	0.108	0.124	0.199	0.133	0.115
827	0.107	0.123	0.198	0.132	0.115
828	0.107	0.122	0.197	0.132	0.114
829	0.107	0.122	0.197	0.131	0.114
830	0.106	0.121	0.196	0.13	0.113
831	0.106	0.122	0.196	0.131	0.113
832	0.106	0.121	0.195	0.13	0.112
833	0.105	0.12	0.194	0.129	0.112
834	0.105	0.12	0.194	0.129	0.112
835	0.105	0.119	0.193	0.129	0.111
836	0.104	0.119	0.192	0.128	0.111
837	0.104	0.119	0.192	0.128	0.11
838	0.103	0.118	0.191	0.127	0.11
839	0.104	0.118	0.191	0.127	0.109
840	0.103	0.118	0.19	0.127	0.109
841	0.103	0.117	0.19	0.126	0.109
842	0.102	0.117	0.19	0.126	0.108
843	0.102	0.117	0.189	0.125	0.108
844	0.102	0.116	0.189	0.125	0.108
845	0.101	0.116	0.188	0.125	0.107
846	0.101	0.115	0.188	0.125	0.107
847	0.101	0.115	0.187	0.124	0.107
848	0.101	0.115	0.187	0.124	0.107
849	0.1	0.114	0.187	0.123	0.106
850	0.1	0.114	0.187	0.123	0.106
851	0.1	0.114	0.186	0.122	0.106
852	0.1	0.114	0.186	0.122	0.105
853	0.099	0.113	0.186	0.122	0.105
854	0.099	0.113	0.186	0.122	0.105
855	0.099	0.112	0.185	0.121	0.105
856	0.098	0.112	0.184	0.121	0.104
857	0.098	0.112	0.184	0.121	0.104
858	0.098	0.111	0.183	0.12	0.104
859	0.098	0.111	0.183	0.12	0.104
860	0.097	0.111	0.183	0.119	0.103
861	0.097	0.111	0.182	0.119	0.103
862	0.097	0.11	0.182	0.119	0.103
863	0.097	0.11	0.182	0.119	0.103
864	0.097	0.11	0.181	0.118	0.102
865	0.096	0.109	0.181	0.118	0.102
866	0.096	0.109	0.18	0.118	0.102
867	0.096	0.109	0.18	0.118	0.102
868	0.096	0.109	0.18	0.117	0.101
869	0.095	0.108	0.179	0.117	0.101
870	0.095	0.108	0.179	0.117	0.101
871	0.095	0.108	0.179	0.116	0.1
872	0.095	0.107	0.178	0.116	0.1
873	0.094	0.107	0.178	0.115	0.1
874	0.094	0.107	0.177	0.115	0.1
875	0.094	0.107	0.177	0.115	0.099
876	0.093	0.106	0.177	0.114	0.099
877	0.093	0.106	0.176	0.114	0.099
878	0.093	0.106	0.176	0.114	0.099
879	0.093	0.105	0.175	0.113	0.098
880	0.093	0.105	0.175	0.113	0.098
881	0.092	0.105	0.174	0.113	0.098
882	0.092	0.105	0.174	0.113	0.098
883	0.092	0.104	0.174	0.112	0.098
884	0.092	0.104	0.173	0.112	0.097
885	0.091	0.104	0.173	0.112	0.097
886	0.091	0.103	0.173	0.112	0.097
887	0.091	0.103	0.172	0.111	0.097
888	0.091	0.103	0.172	0.111	0.096
889	0.091	0.103	0.172	0.111	0.096
890	0.09	0.103	0.171	0.111	0.096
891	0.09	0.102	0.171	0.11	0.095
892	0.09	0.102	0.171	0.11	0.095
893	0.089	0.102	0.17	0.11	0.095
894	0.089	0.102	0.17	0.109	0.095
895	0.089	0.101	0.17	0.109	0.095
896	0.089	0.101	0.17	0.109	0.094
897	0.088	0.101	0.169	0.108	0.094
898	0.088	0.1	0.169	0.108	0.094
899	0.088	0.1	0.168	0.108	0.093
900	0.088	0.1	0.168	0.107	0.093
901	0.087	0.099	0.168	0.107	0.093
902	0.087	0.099	0.168	0.107	0.093
903	0.087	0.099	0.168	0.106	0.092
904	0.087	0.098	0.167	0.106	0.092
905	0.086	0.098	0.167	0.106	0.092
906	0.086	0.098	0.166	0.105	0.091
907	0.086	0.097	0.166	0.105	0.091
908	0.085	0.097	0.165	0.105	0.091
909	0.085	0.097	0.165	0.104	0.09
910	0.085	0.096	0.165	0.104	0.09
911	0.085	0.096	0.165	0.104	0.09
912	0.085	0.096	0.164	0.104	0.09
913	0.084	0.096	0.164	0.104	0.09
914	0.084	0.096	0.164	0.103	0.09
915	0.084	0.096	0.164	0.103	0.089
916	0.084	0.096	0.163	0.103	0.089
917	0.084	0.095	0.163	0.103	0.089
918	0.084	0.095	0.163	0.103	0.089
919	0.084	0.095	0.162	0.102	0.089
920	0.083	0.095	0.162	0.102	0.088
921	0.083	0.094	0.162	0.102	0.088
922	0.083	0.094	0.161	0.101	0.088
923	0.083	0.094	0.161	0.101	0.088
924	0.083	0.094	0.16	0.101	0.088
925	0.082	0.094	0.16	0.101	0.087
926	0.082	0.093	0.16	0.101	0.087
927	0.082	0.093	0.159	0.1	0.087
928	0.082	0.093	0.159	0.1	0.087
929	0.082	0.093	0.159	0.1	0.087
930	0.081	0.093	0.158	0.1	0.086
931	0.081	0.092	0.158	0.1	0.086
932	0.081	0.092	0.158	0.099	0.086
933	0.081	0.092	0.158	0.099	0.086
934	0.081	0.092	0.157	0.099	0.086
935	0.081	0.092	0.157	0.099	0.086
936	0.08	0.091	0.157	0.099	0.085
937	0.08	0.091	0.157	0.098	0.085
938	0.08	0.091	0.156	0.098	0.085
939	0.08	0.091	0.156	0.098	0.085
940	0.08	0.091	0.156	0.098	0.085
941	0.08	0.091	0.156	0.098	0.085
942	0.08	0.091	0.156	0.097	0.085
943	0.08	0.09	0.155	0.097	0.085
944	0.08	0.09	0.155	0.097	0.084
945	0.079	0.09	0.155	0.097	0.084
946	0.079	0.09	0.155	0.097	0.084
947	0.079	0.09	0.155	0.097	0.084
948	0.079	0.09	0.155	0.097	0.084
949	0.079	0.09	0.155	0.097	0.084
950	0.079	0.09	0.154	0.097	0.084
951	0.079	0.09	0.154	0.097	0.084
952	0.079	0.09	0.154	0.096	0.084
953	0.079	0.089	0.154	0.096	0.084
954	0.079	0.089	0.154	0.096	0.083
955	0.078	0.089	0.153	0.096	0.083
956	0.078	0.089	0.153	0.096	0.083
957	0.078	0.089	0.153	0.095	0.083
958	0.078	0.088	0.153	0.095	0.083
959	0.078	0.088	0.152	0.095	0.082
960	0.078	0.088	0.152	0.095	0.082
961	0.078	0.088	0.152	0.095	0.082
962	0.078	0.088	0.152	0.095	0.082
963	0.078	0.088	0.152	0.095	0.082
964	0.078	0.088	0.152	0.095	0.082
965	0.078	0.088	0.152	0.094	0.082
966	0.078	0.087	0.152	0.094	0.082
967	0.077	0.087	0.151	0.094	0.082
968	0.077	0.087	0.151	0.094	0.082
969	0.077	0.087	0.151	0.094	0.082
970	0.077	0.087	0.151	0.094	0.082
971	0.077	0.087	0.15	0.094	0.081
972	0.077	0.087	0.15	0.093	0.081
973	0.077	0.086	0.15	0.093	0.081
974	0.077	0.086	0.15	0.093	0.081
975	0.076	0.086	0.15	0.093	0.081
976	0.076	0.086	0.149	0.093	0.081
977	0.076	0.086	0.149	0.093	0.081
978	0.076	0.086	0.149	0.092	0.08
979	0.076	0.085	0.148	0.092	0.08
980	0.076	0.085	0.148	0.092	0.08
981	0.075	0.085	0.148	0.092	0.08
982	0.075	0.085	0.148	0.092	0.08
983	0.075	0.085	0.147	0.091	0.079
984	0.075	0.084	0.147	0.091	0.079
985	0.075	0.084	0.147	0.091	0.079
986	0.075	0.084	0.147	0.091	0.079
987	0.074	0.084	0.146	0.091	0.079
988	0.074	0.084	0.146	0.09	0.079
989	0.074	0.083	0.146	0.09	0.078
990	0.074	0.083	0.145	0.09	0.078
991	0.074	0.083	0.145	0.09	0.078
992	0.073	0.083	0.145	0.089	0.078
993	0.073	0.083	0.145	0.089	0.078
994	0.073	0.082	0.144	0.089	0.077
995	0.073	0.082	0.144	0.089	0.077
996	0.073	0.082	0.144	0.088	0.077
997	0.072	0.082	0.143	0.088	0.077
998	0.072	0.081	0.143	0.088	0.076
999	0.072	0.081	0.143	0.088	0.076
1000	0.072	0.081	0.143	0.087	0.076

## Sheet: Jasminum
Wavelength(nm)	Sample#1	Sample#2	Sample#3	Sample#4	Sample#5
400	0.916	0.850467	0.822867	0.813667	0.724033
401	0.919633	0.853933	0.8266	0.817733	0.727833
402	0.924233	0.858167	0.831533	0.822967	0.733133
403	0.930667	0.864067	0.8378	0.829767	0.739533
404	0.938033	0.871167	0.845467	0.837833	0.747233
405	0.945967	0.8786	0.853467	0.846267	0.755433
406	0.9546	0.886667	0.862167	0.855467	0.764299
407	0.964167	0.895633	0.871733	0.865567	0.774133
408	0.9732	0.904133	0.881133	0.875133	0.783599
409	0.981933	0.912467	0.890167	0.884533	0.793033
410	0.9902	0.920367	0.8987	0.893433	0.801699
411	0.997533	0.927367	0.906367	0.901333	0.809599
412	1.00287	0.932467	0.9121	0.907367	0.815699
413	1.00747	0.9367	0.917167	0.912567	0.821166
414	1.01037	0.939567	0.920633	0.916233	0.825133
415	1.01183	0.941167	0.9229	0.9184	0.827733
416	1.01207	0.9416	0.923567	0.919567	0.829066
417	1.01167	0.9412	0.923833	0.9197	0.829766
418	1.01083	0.9406	0.923767	0.9196	0.830266
419	1.0099	0.9397	0.9235	0.9194	0.830499
420	1.00927	0.9394	0.923733	0.9195	0.831166
421	1.00953	0.9398	0.924733	0.920633	0.832866
422	1.01117	0.9416	0.927233	0.9232	0.835932
423	1.01443	0.9448	0.9311	0.926867	0.840132
424	1.01967	0.950067	0.937033	0.933133	0.846732
425	1.02633	0.956367	0.944167	0.940633	0.854432
426	1.0344	0.964367	0.952867	0.949167	0.863266
427	1.04403	0.973433	0.9629	0.959533	0.873766
428	1.05487	0.983767	0.9741	0.970867	0.885132
429	1.06577	0.994267	0.985667	0.9825	0.896899
430	1.0768	1.0049	0.9969	0.9943	0.908599
431	1.08607	1.0136	1.0067	1.00403	0.918666
432	1.0935	1.0206	1.01417	1.01203	0.926566
433	1.09857	1.0252	1.01963	1.0177	0.932399
434	1.09917	1.0261	1.02083	1.0189	0.933932
435	1.09593	1.02307	1.01823	1.01627	0.932032
436	1.08867	1.0161	1.0114	1.00923	0.925566
437	1.0766	1.0048	0.999967	0.997933	0.914999
438	1.05963	0.988867	0.983867	0.981633	0.899766
439	1.0391	0.969667	0.964367	0.961667	0.881132
440	1.01543	0.9475	0.941767	0.9386	0.859532
441	0.990233	0.924067	0.917733	0.914167	0.836466
442	0.9641	0.899567	0.892533	0.8886	0.812166
443	0.937133	0.874267	0.866567	0.862033	0.786866
444	0.910633	0.849167	0.841167	0.836233	0.762566
445	0.8854	0.825333	0.816967	0.8116	0.739433
446	0.861467	0.8031	0.794167	0.788367	0.717633
447	0.8393	0.782333	0.773167	0.7668	0.697599
448	0.8178	0.762367	0.7528	0.746033	0.678233
449	0.798667	0.744833	0.734633	0.727467	0.660833
450	0.781733	0.729033	0.7188	0.711133	0.645566
451	0.7673	0.715533	0.7051	0.697267	0.632733
452	0.753633	0.702767	0.6923	0.6841	0.620499
453	0.7425	0.692267	0.681833	0.6735	0.610666
454	0.733033	0.683533	0.6731	0.664533	0.602599
455	0.724667	0.675867	0.665567	0.6568	0.595833
456	0.718067	0.669933	0.659533	0.650667	0.590233
457	0.7125	0.6647	0.6545	0.6456	0.585799
458	0.7089	0.6615	0.6514	0.6424	0.583066
459	0.706333	0.659067	0.649233	0.640167	0.581333
460	0.705133	0.657967	0.648333	0.639367	0.580833
461	0.7048	0.657633	0.6482	0.639367	0.580966
462	0.705533	0.658267	0.649067	0.640333	0.582133
463	0.7069	0.659567	0.650533	0.642	0.583799
464	0.708333	0.660867	0.651933	0.643667	0.585466
465	0.709433	0.6619	0.653167	0.645	0.586866
466	0.710067	0.662433	0.6537	0.6458	0.587566
467	0.71	0.662333	0.6536	0.645867	0.587666
468	0.708933	0.6613	0.6526	0.645067	0.586899
469	0.7059	0.6584	0.649667	0.642133	0.584099
470	0.701533	0.654133	0.645433	0.638	0.580099
471	0.694867	0.6477	0.638967	0.631467	0.573899
472	0.685967	0.639433	0.6303	0.6229	0.565533
473	0.674867	0.629067	0.619733	0.612233	0.555466
474	0.6625	0.617467	0.6079	0.599933	0.543766
475	0.647867	0.603933	0.593767	0.585633	0.529999
476	0.631967	0.589033	0.5784	0.57	0.514899
477	0.614433	0.5725	0.5614	0.552867	0.4985
478	0.5962	0.555233	0.543833	0.534833	0.481333
479	0.5761	0.536433	0.524567	0.5152	0.462733
480	0.555667	0.517333	0.504933	0.495167	0.443633
481	0.535133	0.498233	0.4853	0.475033	0.424566
482	0.5147	0.4792	0.465533	0.454967	0.405133
483	0.4942	0.459867	0.445667	0.434767	0.3857
484	0.474467	0.4413	0.426567	0.415167	0.366966
485	0.4539	0.422	0.4067	0.395	0.347566
486	0.434	0.403133	0.387367	0.3754	0.328733
487	0.415067	0.385333	0.369133	0.356867	0.311066
488	0.3969	0.368333	0.351533	0.338933	0.2938
489	0.378733	0.351333	0.334	0.321133	0.276766
490	0.362033	0.3357	0.317867	0.3048	0.261233
491	0.346633	0.3213	0.302967	0.2896	0.246766
492	0.331733	0.307333	0.288533	0.275	0.2327
493	0.3183	0.2947	0.275533	0.261767	0.22
494	0.305433	0.282633	0.2631	0.249233	0.207966
495	0.2938	0.271633	0.251767	0.2378	0.196933
496	0.282767	0.261233	0.241067	0.226933	0.186533
497	0.272667	0.251767	0.231267	0.217	0.177066
498	0.2632	0.2429	0.222067	0.207733	0.168166
499	0.2545	0.234767	0.213533	0.1992	0.159867
500	0.247033	0.2277	0.206267	0.1919	0.1528
501	0.240267	0.221333	0.199733	0.185367	0.146633
502	0.234067	0.215467	0.193733	0.179333	0.140933
503	0.228667	0.210467	0.1884	0.174067	0.135667
504	0.2234	0.205533	0.1833	0.168967	0.130833
505	0.218833	0.2012	0.1789	0.164567	0.126633
506	0.2147	0.1974	0.174867	0.160533	0.122733
507	0.210967	0.1938	0.171167	0.156967	0.119333
508	0.207633	0.190733	0.168067	0.153867	0.116433
509	0.204633	0.188	0.165267	0.1511	0.113933
510	0.201533	0.1851	0.1623	0.148267	0.111267
511	0.198967	0.1827	0.159967	0.145867	0.109067
512	0.1968	0.180633	0.157967	0.1439	0.1072
513	0.194467	0.1785	0.155767	0.141867	0.1054
514	0.192267	0.1765	0.153933	0.1399	0.103833
515	0.190533	0.1749	0.152433	0.138433	0.102467
516	0.188867	0.173333	0.151067	0.137033	0.1015
517	0.187	0.171567	0.149433	0.1355	0.100167
518	0.185267	0.170033	0.1481	0.1341	0.0991666
519	0.183933	0.168733	0.147133	0.133	0.0983999
520	0.1822	0.1672	0.145867	0.131633	0.0974666
521	0.1806	0.165767	0.144667	0.130467	0.0966666
522	0.1792	0.1645	0.143667	0.129333	0.0959332
523	0.1776	0.163067	0.142567	0.128267	0.0952666
524	0.176367	0.1619	0.141733	0.1273	0.0947666
525	0.1751	0.160733	0.140833	0.126433	0.0941999
526	0.174	0.159767	0.140233	0.1257	0.0939332
527	0.172533	0.1584	0.139167	0.1246	0.0932332
528	0.171467	0.1576	0.138567	0.123967	0.0929999
529	0.170333	0.1565	0.137867	0.1231	0.0924999
530	0.1692	0.155567	0.137067	0.122367	0.0921332
531	0.1684	0.154833	0.136633	0.121833	0.0918999
532	0.1673	0.153733	0.135833	0.121133	0.0915332
533	0.166433	0.1529	0.135267	0.1205	0.0911999
534	0.165633	0.1521	0.1347	0.119967	0.0909666
535	0.1647	0.151333	0.134067	0.1193	0.0904999
536	0.163767	0.150567	0.1335	0.118767	0.0902999
537	0.1632	0.15	0.133167	0.118333	0.0900999
538	0.162333	0.149367	0.132633	0.117867	0.0897999
539	0.161533	0.1485	0.132	0.117267	0.0894666
540	0.160567	0.1476	0.1312	0.116533	0.0889666
541	0.1599	0.147033	0.130833	0.116133	0.0887999
542	0.1592	0.146433	0.130267	0.1156	0.0884666
543	0.1585	0.145767	0.1298	0.115233	0.0881999
544	0.157967	0.145233	0.129333	0.114767	0.0878999
545	0.157233	0.1446	0.128867	0.1143	0.0876332
546	0.1564	0.143833	0.128233	0.113733	0.0872332
547	0.155867	0.143367	0.127767	0.1133	0.0869332
548	0.1553	0.142933	0.127533	0.113033	0.0868999
549	0.154767	0.142367	0.127067	0.1127	0.0866666
550	0.154167	0.141767	0.126667	0.1123	0.0863666
551	0.153733	0.141467	0.126333	0.112067	0.0862666
552	0.153733	0.1414	0.126467	0.1122	0.0865332
553	0.1534	0.1412	0.1263	0.1121	0.0865332
554	0.1533	0.141167	0.126367	0.112267	0.0868332
555	0.153467	0.1413	0.126667	0.112567	0.0872999
556	0.153533	0.1413	0.126733	0.112833	0.0875666
557	0.153667	0.141533	0.1271	0.1131	0.0879999
558	0.154133	0.1419	0.127633	0.113733	0.0886999
559	0.154633	0.142433	0.128233	0.1144	0.0893999
560	0.1552	0.142967	0.128867	0.115167	0.0901999
561	0.156033	0.143833	0.1298	0.116233	0.0912999
562	0.1569	0.144533	0.130667	0.1172	0.0923666
563	0.1579	0.145567	0.131867	0.118367	0.0936332
564	0.158933	0.146467	0.1329	0.1195	0.0946999
565	0.159867	0.1475	0.133967	0.120667	0.0959666
566	0.1607	0.148233	0.134867	0.1217	0.0970332
567	0.161867	0.149367	0.136133	0.123033	0.0984332
568	0.163033	0.1504	0.137367	0.1242	0.0996999
569	0.1643	0.1517	0.138767	0.125733	0.101233
570	0.165067	0.152433	0.139567	0.126733	0.102233
571	0.165733	0.1531	0.140367	0.1275	0.1031
572	0.1669	0.1542	0.141433	0.128767	0.104233
573	0.168033	0.1553	0.1427	0.130067	0.105633
574	0.1688	0.155967	0.143533	0.131	0.106633
575	0.169533	0.156667	0.144433	0.131867	0.107567
576	0.170033	0.157133	0.144967	0.132467	0.1082
577	0.170767	0.157867	0.1457	0.133367	0.1091
578	0.171633	0.158633	0.146567	0.134367	0.110133
579	0.172433	0.159367	0.1475	0.1353	0.111167
580	0.1728	0.159733	0.147933	0.135833	0.111733
581	0.173267	0.1602	0.148533	0.1365	0.112467
582	0.1738	0.160733	0.149133	0.137133	0.113167
583	0.174367	0.161233	0.1498	0.1378	0.113933
584	0.1746	0.1616	0.150133	0.138267	0.114467
585	0.174733	0.161567	0.150267	0.138433	0.1147
586	0.175	0.161833	0.1506	0.138867	0.1151
587	0.1753	0.162233	0.151	0.139267	0.1156
588	0.175367	0.1623	0.151167	0.139567	0.116
589	0.175333	0.162333	0.151167	0.139667	0.1161
590	0.175367	0.162333	0.151333	0.139767	0.116333
591	0.175567	0.162467	0.1516	0.140167	0.1168
592	0.175433	0.1625	0.151667	0.1403	0.116967
593	0.175767	0.1628	0.152	0.140633	0.117433
594	0.1762	0.163167	0.1525	0.141233	0.118133
595	0.177267	0.164167	0.1536	0.142367	0.119233
596	0.178267	0.1651	0.154633	0.1435	0.120433
597	0.179267	0.166067	0.155767	0.1448	0.121733
598	0.1809	0.167667	0.1574	0.146433	0.123367
599	0.1827	0.169367	0.159267	0.148467	0.125367
600	0.184433	0.171033	0.160967	0.150167	0.127
601	0.186767	0.173167	0.163367	0.1527	0.129567
602	0.189033	0.175367	0.1657	0.1551	0.132
603	0.191233	0.177467	0.167967	0.157433	0.134267
604	0.193967	0.179933	0.170567	0.160133	0.1369
605	0.196167	0.182	0.172767	0.162467	0.139167
606	0.198433	0.184233	0.175067	0.164967	0.141633
607	0.200933	0.186633	0.177667	0.167567	0.144133
608	0.203067	0.188633	0.179767	0.169733	0.146333
609	0.205133	0.190633	0.181867	0.172067	0.148567
610	0.206867	0.192067	0.183567	0.1738	0.150333
611	0.2085	0.193767	0.1852	0.175533	0.1519
612	0.209767	0.195033	0.186667	0.177033	0.1535
613	0.210733	0.1959	0.1876	0.178167	0.154567
614	0.211533	0.196667	0.188467	0.178933	0.155433
615	0.212067	0.197133	0.188967	0.179633	0.1561
616	0.212267	0.197267	0.189233	0.179833	0.156333
617	0.212233	0.197233	0.1893	0.180033	0.1567
618	0.211833	0.196933	0.188933	0.1797	0.1563
619	0.211333	0.196467	0.188567	0.179333	0.156067
620	0.2109	0.196067	0.1881	0.178933	0.155667
621	0.209933	0.195167	0.1873	0.1782	0.155067
622	0.2089	0.1941	0.1863	0.1772	0.154233
623	0.207633	0.1929	0.185133	0.176033	0.153233
624	0.206467	0.191933	0.184033	0.174967	0.152133
625	0.205	0.190533	0.1827	0.173667	0.1509
626	0.203867	0.1895	0.181667	0.172667	0.15
627	0.202867	0.188467	0.1807	0.171667	0.1492
628	0.201567	0.187367	0.179533	0.170633	0.1482
629	0.200367	0.186167	0.178467	0.1695	0.147233
630	0.199867	0.185767	0.178033	0.169133	0.146867
631	0.199467	0.185367	0.1777	0.168767	0.1467
632	0.199567	0.1854	0.177867	0.168967	0.147033
633	0.200267	0.186233	0.1787	0.1699	0.147967
634	0.201233	0.1871	0.1797	0.170967	0.149133
635	0.203433	0.189267	0.182	0.1733	0.151433
636	0.2058	0.191433	0.1844	0.175767	0.154
637	0.209233	0.194733	0.1878	0.179333	0.157533
638	0.2134	0.198667	0.191933	0.1837	0.161867
639	0.217433	0.202367	0.196067	0.187833	0.166067
640	0.222933	0.207767	0.2016	0.1935	0.171633
641	0.229167	0.213667	0.207733	0.199833	0.1778
642	0.235733	0.219967	0.214233	0.206467	0.184233
643	0.242967	0.226767	0.221367	0.2139	0.191466
644	0.250767	0.234067	0.229167	0.2217	0.199066
645	0.258933	0.2417	0.237133	0.229833	0.207033
646	0.2682	0.250433	0.2463	0.239367	0.216233
647	0.278567	0.2601	0.256333	0.2497	0.226166
648	0.2892	0.2704	0.2671	0.2605	0.2368
649	0.3014	0.2819	0.279067	0.272833	0.248633
650	0.3158	0.295533	0.293167	0.2873	0.262633
651	0.3306	0.309567	0.307733	0.3021	0.276666
652	0.347833	0.325667	0.324533	0.319267	0.293
653	0.367667	0.344167	0.343733	0.339033	0.3119
654	0.388833	0.3639	0.364333	0.360333	0.332433
655	0.411367	0.385367	0.386733	0.383033	0.3545
656	0.436433	0.4092	0.411433	0.408133	0.3787
657	0.462033	0.4334	0.436433	0.433533	0.4031
658	0.487233	0.457167	0.460933	0.458667	0.426966
659	0.512033	0.480233	0.485033	0.4833	0.450533
660	0.534533	0.5013	0.506867	0.5057	0.471733
661	0.554667	0.520067	0.5264	0.525667	0.4907
662	0.5704	0.5349	0.5418	0.5415	0.505933
663	0.580867	0.544767	0.552133	0.552033	0.516099
664	0.585833	0.5494	0.557	0.557067	0.520933
665	0.5851	0.5487	0.556233	0.556367	0.520066
666	0.5785	0.542367	0.549833	0.5498	0.513933
667	0.564367	0.529033	0.536	0.5359	0.500533
668	0.544967	0.510833	0.517267	0.516633	0.4823
669	0.519833	0.487333	0.492933	0.4918	0.4587
670	0.491733	0.461	0.465633	0.463833	0.431766
671	0.459933	0.4309	0.434367	0.432	0.400933
672	0.4259	0.398533	0.401133	0.398233	0.368366
673	0.391	0.365433	0.3669	0.363567	0.3353
674	0.356333	0.333	0.333233	0.329233	0.302333
675	0.322633	0.3014	0.300533	0.295733	0.270433
676	0.290133	0.2709	0.2689	0.263567	0.239666
677	0.2604	0.242967	0.24	0.234133	0.211666
678	0.233367	0.217633	0.213667	0.207333	0.185933
679	0.209167	0.194767	0.189933	0.183133	0.1626
680	0.187433	0.174333	0.168833	0.1615	0.141933
681	0.168267	0.1561	0.149933	0.1424	0.123567
682	0.1523	0.140933	0.1343	0.126467	0.1083
683	0.139267	0.128833	0.1219	0.1138	0.0964332
684	0.127633	0.118	0.1106	0.102367	0.0855666
685	0.1179	0.1088	0.101067	0.0927333	0.0761999
686	0.109233	0.100633	0.0926333	0.0842	0.0680666
687	0.1024	0.0942667	0.0861333	0.0774	0.0616333
688	0.0963333	0.0885	0.0801667	0.0715	0.0560999
689	0.0914667	0.0838333	0.0753333	0.0667667	0.0514333
690	0.0871	0.0799333	0.0712333	0.0625333	0.0475
691	0.0838	0.0768333	0.0681333	0.0593333	0.0444333
692	0.0813333	0.0743	0.0656333	0.0568333	0.0419666
693	0.0788	0.0722	0.0633333	0.0543667	0.0398
694	0.0767333	0.07	0.0612	0.0524667	0.0378666
695	0.0751333	0.0688333	0.0598333	0.051	0.0366
696	0.0735667	0.0671667	0.0583333	0.0495333	0.0352333
697	0.0723333	0.066	0.0571	0.0482667	0.0340333
698	0.0712333	0.0650333	0.0561333	0.0473	0.0333
699	0.07	0.0639	0.0550667	0.0461333	0.0322
700	0.0695333	0.0633667	0.0545667	0.0457333	0.0318
701	0.0684667	0.0625333	0.0536333	0.0448667	0.0309666
702	0.0678333	0.0618333	0.0528667	0.0442667	0.0303666
703	0.0672	0.0613	0.0524667	0.0437333	0.0300666
704	0.0667667	0.0606667	0.0518333	0.0433333	0.0294666
705	0.0664	0.0604667	0.0516333	0.0429	0.0292333
706	0.0656	0.0597333	0.0510333	0.0423333	0.0287666
707	0.0653667	0.0595	0.0506667	0.0420667	0.0285666
708	0.0647667	0.0590667	0.0502667	0.0416	0.0282
709	0.0642	0.0583667	0.0497	0.0411333	0.0277666
710	0.0639333	0.0583333	0.0496667	0.0411667	0.0278
711	0.0634667	0.0577333	0.0491667	0.0405333	0.0273333
712	0.0630667	0.0572	0.0487	0.0401333	0.0268666
713	0.0629333	0.0572667	0.0486333	0.0402667	0.0270666
714	0.0627333	0.0568667	0.0483	0.0398	0.0266666
715	0.0619333	0.0563	0.0478667	0.0394	0.0264666
716	0.0616333	0.0559	0.0475	0.0391667	0.0262
717	0.0611333	0.0554333	0.0472	0.0387333	0.0258666
718	0.0610667	0.0553667	0.047	0.0387667	0.0258333
719	0.0606	0.0549	0.0465667	0.0383333	0.0255333
720	0.0601333	0.0544333	0.0463	0.0380333	0.0253333
721	0.0598	0.0541333	0.0461	0.0377667	0.0252
722	0.0596667	0.0539667	0.0458667	0.0377	0.0251
723	0.0592333	0.0536333	0.0456	0.0374333	0.0248333
724	0.059	0.0533333	0.0453667	0.0372	0.0247666
725	0.0586	0.0529	0.0451	0.0369	0.0246
726	0.0581	0.0524333	0.0447	0.0365667	0.0243666
727	0.0581333	0.0525333	0.0447	0.0366333	0.0243333
728	0.0576	0.052	0.0441333	0.0360667	0.0238666
729	0.0569667	0.0514667	0.0437	0.0356667	0.0236666
730	0.0569667	0.0514	0.0437333	0.0356	0.0236
731	0.0565667	0.0509333	0.0434	0.0353	0.0233
732	0.0569	0.0514	0.0437	0.0357	0.0237
733	0.0563667	0.0509	0.0433667	0.0352667	0.0233666
734	0.0560667	0.0505	0.0429	0.0350333	0.0231666
735	0.0559	0.0504667	0.0428667	0.0349667	0.0231333
736	0.0557	0.0502	0.0427667	0.0348333	0.0230666
737	0.0556	0.0501333	0.0426333	0.0346333	0.0229666
738	0.0551667	0.0495333	0.0423	0.0343	0.0226
739	0.0553	0.0498	0.0424667	0.0345333	0.023
740	0.0546667	0.0494	0.0418333	0.0341	0.0225
741	0.0544667	0.049	0.0416333	0.0339	0.0223333
742	0.0543667	0.0489667	0.0416667	0.0339	0.0224333
743	0.0540667	0.0488667	0.0414333	0.0337333	0.0222
744	0.0541	0.0486	0.0414333	0.0336667	0.0221666
745	0.0543667	0.0489667	0.0417	0.0340667	0.0224666
746	0.0537667	0.0484	0.0411667	0.0334667	0.0221666
747	0.0541	0.0487	0.0416	0.0339	0.0225
748	0.0539667	0.0487333	0.0415667	0.0339333	0.0227333
749	0.0534667	0.0482333	0.0411333	0.0334667	0.0222666
750	0.0534	0.0481	0.0409	0.0334	0.0220333
751	0.0531667	0.0477667	0.0407333	0.0332333	0.0219
752	0.0531	0.0479667	0.0408333	0.0332	0.0220333
753	0.0526333	0.0474667	0.0403667	0.0329333	0.0217666
754	0.0526	0.0473333	0.0402667	0.0329	0.0217
755	0.0523333	0.0471	0.0401	0.0326667	0.0215666
756	0.0523	0.0472333	0.0401	0.0328667	0.0216666
757	0.0522333	0.047	0.0400667	0.0328	0.0218
758	0.0524	0.0472	0.0403667	0.0328333	0.0219
759	0.0515333	0.0464	0.0394667	0.0323	0.0214
760	0.0516	0.0464333	0.0395667	0.0323	0.0212333
761	0.0514	0.0461667	0.0394333	0.0322	0.0214
762	0.0510333	0.046	0.0391	0.0319667	0.0210333
763	0.0512	0.0461667	0.0393333	0.032	0.0212666
764	0.0513667	0.0461333	0.0395333	0.0322667	0.0215333
765	0.0509667	0.046	0.0393	0.0320333	0.0213666
766	0.0508	0.0457333	0.0389	0.0317667	0.0210333
767	0.0503333	0.0453333	0.0387667	0.0315667	0.0210333
768	0.0503	0.0452333	0.0386667	0.0314	0.0209333
769	0.0506	0.0456333	0.0388333	0.0319333	0.0211666
770	0.0501	0.0452667	0.0385	0.0314333	0.0209333
771	0.0501333	0.0450667	0.0384	0.0314	0.0209
772	0.0498	0.0448333	0.0382	0.0311667	0.0206666
773	0.0500333	0.0451	0.0385667	0.0316	0.0211333
774	0.0495333	0.0445667	0.0379333	0.0309667	0.0205333
775	0.0495333	0.0448333	0.0381333	0.0312	0.0207666
776	0.0491667	0.0443	0.0377333	0.0307	0.0202333
777	0.0486667	0.0437333	0.0373667	0.0304333	0.0201333
778	0.0489	0.0440333	0.0376333	0.0308333	0.0205333
779	0.0488	0.0438333	0.0374667	0.0306	0.0204
780	0.0487	0.0439	0.0375	0.0307	0.0205666
781	0.0483333	0.0435667	0.0372667	0.0303333	0.0203333
782	0.0484333	0.0436667	0.0374	0.0305	0.0204333
783	0.0479	0.0432333	0.0368333	0.0299333	0.0199
784	0.0480667	0.0433667	0.0370333	0.0301333	0.0201333
785	0.0480333	0.0431667	0.037	0.0301	0.0202
786	0.0477	0.043	0.0368333	0.0299667	0.0201333
787	0.0478667	0.0432667	0.0368333	0.0301333	0.0200333
788	0.0475	0.0428	0.0365	0.0297	0.0196666
789	0.0470333	0.0423333	0.0360333	0.0293	0.0194666
790	0.0469667	0.0422667	0.0361333	0.0295333	0.0198333
791	0.0469	0.0422333	0.0361333	0.0294333	0.0197
792	0.0465667	0.0418333	0.0357	0.029	0.0191666
793	0.0466667	0.0421333	0.0361333	0.0293667	0.0196666
794	0.0467333	0.0423	0.0359667	0.0296	0.0196333
795	0.0464333	0.0418	0.0356667	0.0292	0.0192666
796	0.0463	0.0418	0.0357	0.0291	0.0193333
797	0.0460667	0.0414333	0.0354333	0.0289667	0.0192666
798	0.0465333	0.042	0.0359333	0.0294333	0.0197666
799	0.0463333	0.0419333	0.0358	0.0291333	0.0195333
800	0.0459667	0.0412333	0.0354	0.0289	0.0192666
801	0.0457667	0.0412333	0.0353	0.0286	0.0191666
802	0.0457667	0.0412333	0.0353667	0.0287333	0.0193666
803	0.0451667	0.0407333	0.0347	0.0284	0.0188333
804	0.0453667	0.0408667	0.0348333	0.0285333	0.0190333
805	0.0455	0.041	0.0350333	0.0285667	0.0191
806	0.0448	0.0403	0.0345333	0.0281667	0.0188666
807	0.0449	0.0404667	0.0344333	0.0282	0.0186333
808	0.0448333	0.0402333	0.0344	0.0279333	0.0186
809	0.0447333	0.0402667	0.0346667	0.0280333	0.0189333
810	0.0449	0.0405333	0.0345667	0.0284	0.0190333
811	0.0445	0.0399333	0.0343333	0.0280333	0.0188
812	0.0442333	0.0398333	0.0341333	0.0279	0.0187333
813	0.0444667	0.0400667	0.0343667	0.0281	0.0188666
814	0.0442	0.0397667	0.0341667	0.0277667	0.0186666
815	0.044	0.0396667	0.034	0.0277333	0.0185
816	0.0434333	0.0390333	0.0333333	0.0272	0.0180666
817	0.0441667	0.0397	0.0341667	0.0278667	0.0188
818	0.0438333	0.0395667	0.0339	0.0277	0.0186333
819	0.0433333	0.0389	0.0332333	0.0271333	0.018
820	0.0432333	0.0387667	0.0332667	0.0270333	0.0181
821	0.0435333	0.0392	0.0335667	0.0274	0.0184
822	0.0431667	0.0387333	0.0332333	0.0271667	0.0181666
823	0.0429	0.0386	0.0330667	0.0270333	0.0180333
824	0.0428667	0.0386	0.033	0.0269333	0.018
825	0.0430333	0.0388333	0.0331667	0.0270667	0.0181
826	0.0426333	0.0384333	0.0328333	0.0267	0.0179
827	0.0424667	0.0382667	0.0327333	0.0266333	0.0178333
828	0.0424667	0.0382	0.0327333	0.0268	0.0179
829	0.0422667	0.0381667	0.0326667	0.0266	0.0178333
830	0.0421333	0.038	0.0324667	0.0265	0.0176
831	0.0420333	0.0379333	0.0324	0.0263333	0.0176
832	0.0421667	0.0380667	0.0325	0.0264667	0.0176
833	0.0419667	0.0379	0.0324	0.0263333	0.0176333
834	0.0418333	0.0378	0.0322667	0.0263	0.0175
835	0.0415667	0.0374667	0.0319333	0.0260333	0.0173333
836	0.0415333	0.0375333	0.032	0.0260333	0.0173666
837	0.0412	0.0371667	0.0316	0.0257333	0.0170333
838	0.0412333	0.0372667	0.0317667	0.0258333	0.0171666
839	0.0410333	0.0370333	0.0314667	0.0256667	0.0169333
840	0.0409333	0.0370333	0.0315667	0.0256667	0.0171
841	0.0407	0.0367333	0.0312	0.0253667	0.0167333
842	0.0403667	0.0365667	0.0310667	0.0252	0.0167333
843	0.0406	0.0366667	0.0312	0.0253333	0.0167333
844	0.0403667	0.0365333	0.0310667	0.0252333	0.0167666
845	0.0403333	0.0365	0.0309667	0.0252	0.0166
846	0.0401	0.0362	0.0307667	0.0249333	0.0164333
847	0.04	0.0362	0.0307667	0.0249333	0.0165
848	0.0398333	0.036	0.0305333	0.0248333	0.0163667
849	0.0397333	0.0359333	0.0305667	0.0247667	0.0164
850	0.0395333	0.0357	0.0303333	0.0246333	0.0162333
851	0.0396333	0.0358333	0.0305	0.0247333	0.0164333
852	0.0393333	0.0354333	0.0301	0.0244333	0.016
853	0.0392333	0.0354333	0.0301667	0.0243667	0.0161667
854	0.0392667	0.0354333	0.0301667	0.0244333	0.0161
855	0.0390667	0.0353	0.0300667	0.0243667	0.0162
856	0.0389333	0.0352	0.0299	0.0242667	0.016
857	0.0387	0.0349333	0.0297	0.0240667	0.0159
858	0.0387333	0.035	0.0297667	0.0241	0.0159333
859	0.0385	0.0347333	0.0295333	0.0239333	0.0157667
860	0.0384667	0.0348	0.0295667	0.0239667	0.0158333
861	0.0383667	0.0346333	0.0294333	0.0238667	0.0157333
862	0.0383	0.0346667	0.0295	0.0239333	0.0158333
863	0.0380667	0.0344	0.0292	0.0236333	0.0155
864	0.0380333	0.0344	0.0292667	0.0237	0.0157
865	0.0380667	0.0343	0.0292333	0.0237	0.0156333
866	0.0378333	0.0342333	0.0290667	0.0235667	0.0155333
867	0.0376667	0.0340333	0.0289	0.0234	0.0153667
868	0.0375667	0.0339333	0.0288333	0.0233667	0.0153667
869	0.0377667	0.0340667	0.029	0.0235667	0.0156
870	0.0374333	0.0338333	0.0287667	0.0232667	0.0153667
871	0.0372	0.0335333	0.0285	0.0230667	0.0151333
872	0.037	0.0334333	0.0284	0.0229667	0.0151
873	0.0371	0.0334333	0.0284333	0.0230333	0.0151333
874	0.0367333	0.0331667	0.0282	0.0228	0.015
875	0.0368667	0.0332667	0.0282667	0.0229	0.0150333
876	0.0366333	0.0331	0.0281333	0.0227333	0.0149667
877	0.0367	0.0331	0.0281	0.0228	0.0149667
878	0.0363667	0.0328	0.0278667	0.0225667	0.0148
879	0.0364333	0.0328667	0.0279333	0.0225667	0.0148333
880	0.0361667	0.0326667	0.0277	0.0224667	0.0147333
881	0.0362	0.0327	0.0277667	0.0224333	0.0147333
882	0.0360667	0.0325333	0.0276333	0.0223667	0.0146333
883	0.0358667	0.0324	0.0275	0.0222333	0.0146667
884	0.0359667	0.0324667	0.0275667	0.0223	0.0146333
885	0.0357667	0.0323	0.0274667	0.0221667	0.0146
886	0.0357667	0.0323	0.0274	0.0221333	0.0145
887	0.0356	0.0321333	0.0273	0.0220667	0.0145
888	0.0357333	0.0323	0.0274333	0.0222333	0.0146333
889	0.0355667	0.0321	0.0273	0.0221333	0.0145667
890	0.0353667	0.0319667	0.0271667	0.022	0.0145
891	0.0353	0.0318	0.0270333	0.0218667	0.0143667
892	0.0352	0.0317667	0.027	0.0218333	0.0143667
893	0.0350667	0.0315667	0.0268333	0.0217333	0.0142333
894	0.0348333	0.0314333	0.0266667	0.0215667	0.0141333
895	0.0349	0.0314667	0.0267333	0.0216	0.0141333
896	0.0346	0.0312	0.0265	0.0214	0.0139667
897	0.0345	0.0311333	0.0264667	0.0214	0.0139667
898	0.0341	0.0307333	0.0260667	0.021	0.0136667
899	0.0340667	0.0307	0.0259667	0.0209667	0.0136
900	0.0338	0.0304333	0.0257667	0.0207	0.0133667
901	0.0335333	0.0301667	0.0255	0.0205	0.0132
902	0.0332667	0.03	0.0252667	0.0202667	0.013
903	0.0331667	0.0298333	0.0252	0.0202	0.0129667
904	0.0328	0.0295	0.0249	0.0199	0.0127
905	0.0327	0.0294	0.0248	0.0198	0.0126
906	0.0325	0.0292	0.0245667	0.0196333	0.0124
907	0.0322	0.0289	0.0243333	0.0193667	0.0122333
908	0.032	0.0287333	0.0241667	0.0192	0.0120667
909	0.0319667	0.0287333	0.0241333	0.0191667	0.012
910	0.0317667	0.0285	0.0239333	0.019	0.0119333
911	0.0316667	0.0284667	0.0238667	0.019	0.0119
912	0.0318	0.0285333	0.0240333	0.0191333	0.0120667
913	0.0319333	0.0287	0.0241667	0.0193	0.0122333
914	0.0318333	0.0286	0.0241333	0.0192333	0.0122
915	0.0319667	0.0287333	0.0242333	0.0193667	0.0123333
916	0.0319667	0.0287667	0.0242667	0.0194	0.0123667
917	0.0320333	0.0288333	0.0244	0.0195333	0.0125667
918	0.0319333	0.0287	0.0242667	0.0194	0.0124
919	0.0318333	0.0286333	0.0241667	0.0193667	0.0123667
920	0.0318667	0.0286333	0.0242667	0.0194333	0.0125
921	0.0318	0.0286	0.0242	0.0194	0.0124667
922	0.0317333	0.0285	0.0241333	0.0193333	0.0124333
923	0.0316	0.0284	0.0240333	0.0192667	0.0123667
924	0.0315	0.0283333	0.0239333	0.0191333	0.0122667
925	0.0315667	0.0283667	0.024	0.0192667	0.0124
926	0.0314667	0.0283	0.0239667	0.0191667	0.0123333
927	0.0315333	0.0283333	0.0240333	0.0193	0.0124667
928	0.0313667	0.0281333	0.0238667	0.0191333	0.0123333
929	0.0314	0.0282333	0.0239333	0.0192333	0.0124333
930	0.0312333	0.0281	0.0238	0.0190667	0.0123333
931	0.0312667	0.0281333	0.0238333	0.0191667	0.0124
932	0.0312667	0.0281	0.0238667	0.0191667	0.0124333
933	0.0313333	0.0282	0.0239667	0.0193	0.0125667
934	0.0312333	0.0281333	0.0239	0.0192333	0.0125333
935	0.0312667	0.0282	0.0239333	0.0193	0.0126
936	0.0311333	0.0280333	0.0238333	0.0192	0.0125333
937	0.0310667	0.0279667	0.0238	0.0191667	0.0125
938	0.0311333	0.0280667	0.0238667	0.0192333	0.0126333
939	0.0312333	0.0281667	0.0240333	0.0193667	0.0127667
940	0.0313	0.0282333	0.0241	0.0194667	0.0129
941	0.0314667	0.0284	0.0242667	0.0196667	0.0131
942	0.0314667	0.0284333	0.0243	0.0197	0.0131333
943	0.0317	0.0286333	0.0245333	0.0199333	0.0134
944	0.0318333	0.0288	0.0247333	0.0201333	0.0136
945	0.0320333	0.029	0.0249333	0.0203333	0.0138333
946	0.0321	0.0290667	0.025	0.0204333	0.0139333
947	0.0321333	0.0291333	0.0250667	0.0204667	0.0140333
948	0.0323667	0.0293667	0.0253333	0.0207333	0.0142667
949	0.0325	0.0295333	0.0255	0.0209667	0.0145
950	0.0327	0.0297667	0.0257333	0.0212	0.0147667
951	0.0328333	0.0298333	0.0258333	0.0213	0.0149
952	0.0329	0.0299	0.0259333	0.0213667	0.015
953	0.0329333	0.0299667	0.0260333	0.0214667	0.0151
954	0.0327667	0.0298333	0.0258667	0.0213333	0.0149667
955	0.0327333	0.0297667	0.0258667	0.0213333	0.015
956	0.0326	0.0296333	0.0257333	0.0212333	0.0149333
957	0.0325333	0.0296333	0.0257333	0.0212	0.0149
958	0.0323667	0.0295	0.0256333	0.0211	0.0148667
959	0.0325333	0.0296	0.0258	0.0212667	0.0150333
960	0.0325667	0.0297	0.0258667	0.0213667	0.0151333
961	0.0325667	0.0297667	0.0259333	0.0214333	0.0152667
962	0.0327667	0.0299	0.0261333	0.0216	0.0154333
963	0.0330333	0.0301667	0.0264333	0.0218667	0.0157333
964	0.0331333	0.0302667	0.0265667	0.0220333	0.0159333
965	0.0333	0.0304667	0.0267333	0.0222	0.0161
966	0.0335667	0.0307667	0.0270333	0.0225333	0.0164333
967	0.0336	0.0307667	0.0270667	0.0225667	0.0164667
968	0.0336333	0.0308333	0.0271333	0.0226	0.0165667
969	0.0337667	0.0309	0.0272	0.0227333	0.0166333
970	0.0337333	0.0308667	0.0272333	0.0227667	0.0167
971	0.0336	0.0307333	0.0271	0.0226667	0.0166
972	0.0337333	0.0309333	0.0272333	0.0228	0.0167333
973	0.0336333	0.0308	0.0271333	0.0227333	0.0167
974	0.0336	0.0307667	0.0271333	0.0227	0.0167
975	0.0335667	0.0307667	0.0271333	0.0227333	0.0167666
976	0.0335333	0.0307	0.0271	0.0226667	0.0166666
977	0.0335667	0.0307667	0.0271333	0.0227333	0.0167333
978	0.0334667	0.0307	0.0271	0.0227333	0.0168
979	0.0334667	0.0307	0.0271	0.0227333	0.0168
980	0.0332667	0.0305333	0.0269333	0.0225667	0.0166333
981	0.0334	0.0306	0.0270333	0.0226667	0.0167333
982	0.0332333	0.0304667	0.0269	0.0226	0.0167
983	0.0331333	0.0304	0.0268	0.0224667	0.0166
984	0.0331333	0.0303667	0.0268333	0.0224667	0.0166
985	0.033	0.0302667	0.0267	0.0224333	0.0165667
986	0.0329	0.0301	0.0266	0.0223	0.0164
987	0.0327667	0.0300333	0.0265	0.0222	0.0163667
988	0.0326	0.0298333	0.0263667	0.0221	0.0163
989	0.0324	0.0297	0.0262	0.0219	0.0161333
990	0.0324333	0.0297333	0.0262	0.0219333	0.0161333
991	0.0322667	0.0295	0.0260333	0.0218	0.016
992	0.0321667	0.0294	0.0259333	0.0217	0.0159333
993	0.0319667	0.0292667	0.0258	0.0215667	0.0158333
994	0.0318	0.0291	0.0256667	0.0214333	0.0157333
995	0.0317	0.029	0.0255333	0.0213667	0.0156
996	0.0315333	0.0288	0.0254	0.0211667	0.0155
997	0.0313	0.0285667	0.0251667	0.0209667	0.0153
998	0.0311	0.0284333	0.0249667	0.0208	0.0151333
999	0.0310333	0.0283333	0.0249	0.0207333	0.0150667
1000	0.0307667	0.0280667	0.0246667	0.0205	0.0148667

## Sheet: Gardenia
Wavelength(nm)	Sample#1	Sample#2	Sample#3	Sample#4	Sample#5
400	0.962	0.9344	0.8516	0.655	0.6655
401	0.9647	0.9381	0.8561	0.659	0.6684
402	0.968	0.9423	0.8624	0.6642	0.6728
403	0.973	0.9489	0.8701	0.6703	0.6782
404	0.979	0.9561	0.879	0.6784	0.6843
405	0.9855	0.9639	0.8885	0.6864	0.6914
406	0.9925	0.9724	0.8989	0.6951	0.6989
407	1.0004	0.9819	0.9102	0.7046	0.7076
408	1.0082	0.9902	0.9212	0.714	0.7156
409	1.0155	0.9986	0.9317	0.7233	0.7241
410	1.0224	1.0066	0.9416	0.7321	0.7314
411	1.0286	1.0135	0.9505	0.74	0.7383
412	1.0327	1.0185	0.9574	0.7462	0.7435
413	1.0362	1.0224	0.9638	0.7515	0.7482
414	1.0381	1.0249	0.9681	0.7557	0.7516
415	1.0391	1.0256	0.9708	0.7588	0.7536
416	1.0381	1.0261	0.972	0.7606	0.7546
417	1.0373	1.0249	0.9728	0.7614	0.7551
418	1.036	1.0235	0.973	0.7623	0.7555
419	1.0343	1.022	0.9734	0.7628	0.7553
420	1.0334	1.0207	0.9737	0.7641	0.7557
421	1.0328	1.0205	0.9753	0.7661	0.7572
422	1.0336	1.0215	0.9784	0.7697	0.7597
423	1.0366	1.0239	0.9828	0.7739	0.7637
424	1.0405	1.0288	0.9897	0.7809	0.7696
425	1.0456	1.035	0.9984	0.7885	0.7764
426	1.0533	1.0422	1.0077	0.7976	0.7845
427	1.0613	1.0512	1.0196	0.8078	0.7939
428	1.071	1.0613	1.0323	0.819	0.8041
429	1.0807	1.0712	1.0454	0.8309	0.8144
430	1.09	1.0822	1.0582	0.8425	0.8251
431	1.0983	1.0903	1.0696	0.8522	0.8342
432	1.1042	1.0978	1.0785	0.8598	0.8414
433	1.108	1.1022	1.0855	0.8654	0.8463
434	1.1083	1.1025	1.0867	0.8675	0.8476
435	1.1047	1.0988	1.0843	0.8657	0.8461
436	1.0977	1.0912	1.0771	0.8594	0.8402
437	1.0855	1.0794	1.0649	0.8495	0.8306
438	1.0691	1.0624	1.0474	0.8351	0.8168
439	1.0498	1.0417	1.0258	0.8175	0.8001
440	1.0275	1.018	1.0008	0.797	0.7808
441	1.0037	0.993	0.974	0.7755	0.7599
442	0.979	0.9672	0.9461	0.7525	0.7379
443	0.9539	0.9403	0.9172	0.7286	0.7148
444	0.9285	0.9137	0.8897	0.7053	0.6927
445	0.9045	0.8884	0.8633	0.6831	0.6719
446	0.882	0.8646	0.8378	0.6627	0.6524
447	0.8612	0.8421	0.8146	0.6437	0.6345
448	0.8409	0.8206	0.7919	0.6256	0.6172
449	0.8232	0.8017	0.7711	0.6096	0.6018
450	0.8073	0.7843	0.7536	0.5955	0.5876
451	0.7934	0.7699	0.7386	0.5833	0.5763
452	0.7805	0.7559	0.7245	0.5719	0.5651
453	0.7696	0.7446	0.7133	0.5626	0.5561
454	0.7606	0.7349	0.7036	0.5551	0.5491
455	0.7525	0.7262	0.6953	0.5489	0.5433
456	0.7462	0.7196	0.6884	0.544	0.5383
457	0.7405	0.7138	0.6832	0.5398	0.5344
458	0.737	0.71	0.6797	0.5375	0.532
459	0.7343	0.7071	0.6776	0.5358	0.5306
460	0.7327	0.7058	0.6769	0.5354	0.5302
461	0.7319	0.7054	0.6771	0.5356	0.5302
462	0.7322	0.706	0.6784	0.5366	0.5314
463	0.733	0.7074	0.6803	0.5383	0.5328
464	0.7338	0.709	0.6822	0.5398	0.5344
465	0.7345	0.71	0.6838	0.5412	0.5356
466	0.7346	0.7109	0.6847	0.5418	0.5362
467	0.7342	0.711	0.6848	0.5418	0.5364
468	0.7327	0.7101	0.684	0.5411	0.5356
469	0.7297	0.7071	0.6809	0.5384	0.533
470	0.7251	0.7028	0.6767	0.5345	0.5291
471	0.7186	0.6961	0.6699	0.5284	0.5234
472	0.7099	0.6877	0.6603	0.5207	0.5156
473	0.6992	0.6767	0.6487	0.5113	0.5064
474	0.688	0.6641	0.6354	0.5003	0.4956
475	0.6743	0.6499	0.6194	0.4876	0.483
476	0.6594	0.6342	0.6023	0.4735	0.4689
477	0.6426	0.617	0.5837	0.4579	0.4539
478	0.6256	0.5986	0.5644	0.4415	0.4381
479	0.6067	0.5786	0.543	0.424	0.4212
480	0.5876	0.5583	0.5211	0.4061	0.4037
481	0.5686	0.5378	0.499	0.3883	0.3864
482	0.5495	0.5178	0.4768	0.3703	0.3683
483	0.5302	0.4975	0.4549	0.3519	0.3503
484	0.512	0.4778	0.4336	0.3341	0.3332
485	0.4926	0.4575	0.4116	0.3159	0.3152
486	0.4737	0.4378	0.3905	0.2979	0.2978
487	0.4558	0.419	0.3704	0.2812	0.2816
488	0.4389	0.4011	0.3507	0.265	0.2657
489	0.4218	0.3832	0.3312	0.249	0.2501
490	0.406	0.3668	0.3133	0.2343	0.2361
491	0.3917	0.3516	0.2966	0.2206	0.2231
492	0.3776	0.337	0.2806	0.2074	0.2101
493	0.365	0.3237	0.2662	0.1954	0.1984
494	0.3527	0.3111	0.2525	0.1841	0.1873
495	0.3416	0.2997	0.2401	0.1736	0.1771
496	0.3312	0.2888	0.2283	0.1637	0.1676
497	0.3217	0.2789	0.2174	0.1547	0.1591
498	0.3127	0.2697	0.2072	0.1463	0.151
499	0.3044	0.2614	0.1977	0.1385	0.1434
500	0.2972	0.2541	0.1898	0.1318	0.1368
501	0.2906	0.2475	0.1827	0.1259	0.1313
502	0.2846	0.2414	0.1762	0.1204	0.1262
503	0.2794	0.2364	0.1702	0.1156	0.1212
504	0.2743	0.2313	0.1646	0.111	0.1169
505	0.2698	0.2268	0.1599	0.107	0.113
506	0.2659	0.2229	0.1553	0.1034	0.1095
507	0.262	0.2194	0.1515	0.1	0.1065
508	0.2587	0.2161	0.1481	0.0974	0.1038
509	0.2557	0.2132	0.145	0.0951	0.1017
510	0.2524	0.2103	0.1419	0.0926	0.0993
511	0.2499	0.2076	0.1394	0.0906	0.0972
512	0.2476	0.2054	0.1374	0.0889	0.0953
513	0.245	0.2033	0.1351	0.0872	0.0939
514	0.2429	0.2008	0.1331	0.0858	0.0926
515	0.241	0.199	0.1316	0.0847	0.0911
516	0.2392	0.1971	0.1303	0.0837	0.0905
517	0.237	0.1952	0.1288	0.0825	0.0892
518	0.2352	0.1932	0.1274	0.0817	0.0884
519	0.2338	0.1914	0.1266	0.081	0.0876
520	0.232	0.1893	0.1253	0.0803	0.0868
521	0.2301	0.1875	0.1242	0.0797	0.0861
522	0.2287	0.1857	0.1232	0.0791	0.0855
523	0.2267	0.1838	0.1223	0.0787	0.0848
524	0.2254	0.1821	0.1216	0.0782	0.0845
525	0.2238	0.1806	0.1209	0.0778	0.0839
526	0.2226	0.179	0.1204	0.0777	0.0837
527	0.2209	0.1772	0.1195	0.0771	0.0831
528	0.2197	0.1759	0.1188	0.0772	0.083
529	0.2185	0.1742	0.1183	0.0768	0.0824
530	0.2171	0.173	0.1175	0.0766	0.0823
531	0.2162	0.1718	0.1172	0.0765	0.082
532	0.2146	0.1705	0.1168	0.0761	0.0817
533	0.2136	0.1693	0.1164	0.0758	0.0814
534	0.2125	0.1683	0.1161	0.0755	0.0813
535	0.2115	0.1672	0.1154	0.0753	0.0808
536	0.2103	0.1661	0.1149	0.0753	0.0807
537	0.2097	0.1652	0.1147	0.0751	0.0805
538	0.2086	0.1643	0.1141	0.0752	0.0801
539	0.2075	0.1633	0.1138	0.0747	0.0799
540	0.2063	0.1623	0.1131	0.0742	0.0796
541	0.2055	0.1614	0.1128	0.0742	0.0794
542	0.2047	0.1607	0.1122	0.0739	0.0793
543	0.2036	0.1599	0.112	0.0738	0.0788
544	0.203	0.1593	0.1116	0.0734	0.0787
545	0.2021	0.1584	0.1112	0.0733	0.0784
546	0.201	0.1575	0.1107	0.073	0.078
547	0.2004	0.157	0.1102	0.0727	0.0779
548	0.1997	0.1562	0.11	0.0729	0.0778
549	0.1988	0.1557	0.1098	0.0726	0.0776
550	0.198	0.1549	0.1096	0.0724	0.0771
551	0.1974	0.1546	0.1092	0.0724	0.0772
552	0.1972	0.1544	0.1096	0.0726	0.0774
553	0.1967	0.1541	0.1094	0.0728	0.0774
554	0.1963	0.154	0.1096	0.0732	0.0777
555	0.1963	0.154	0.1101	0.0736	0.0782
556	0.1959	0.1542	0.1105	0.0738	0.0784
557	0.1961	0.1541	0.1108	0.0744	0.0788
558	0.1962	0.1545	0.1117	0.075	0.0794
559	0.1965	0.155	0.1124	0.0758	0.08
560	0.1967	0.1556	0.1133	0.0766	0.0807
561	0.1972	0.1565	0.1144	0.0778	0.0817
562	0.1977	0.1573	0.1157	0.0786	0.0828
563	0.1986	0.1581	0.117	0.08	0.0839
564	0.1993	0.1591	0.1184	0.081	0.0847
565	0.2	0.1601	0.1195	0.0824	0.086
566	0.2004	0.1609	0.1208	0.0834	0.0869
567	0.2013	0.162	0.1223	0.0848	0.0882
568	0.2024	0.1629	0.1238	0.0859	0.0894
569	0.2033	0.1642	0.1254	0.0876	0.0907
570	0.2036	0.1651	0.1265	0.0886	0.0916
571	0.2042	0.1656	0.1274	0.0895	0.0924
572	0.205	0.167	0.1287	0.0906	0.0934
573	0.2059	0.168	0.1302	0.092	0.0947
574	0.2063	0.1687	0.1314	0.0929	0.0956
575	0.2069	0.1692	0.1325	0.0939	0.0963
576	0.2072	0.1697	0.1332	0.0945	0.0969
577	0.2076	0.1706	0.1341	0.0954	0.0978
578	0.2081	0.1715	0.1353	0.0963	0.0988
579	0.2087	0.1721	0.1365	0.0973	0.0997
580	0.2088	0.1725	0.1371	0.0979	0.1002
581	0.209	0.1729	0.1379	0.0987	0.1008
582	0.2094	0.1734	0.1386	0.0994	0.1015
583	0.2098	0.1738	0.1395	0.1001	0.1022
584	0.2098	0.1742	0.1398	0.1008	0.1028
585	0.2097	0.1742	0.1403	0.1008	0.103
586	0.2097	0.1745	0.1408	0.1013	0.1032
587	0.21	0.1748	0.1411	0.1019	0.1038
588	0.2097	0.1749	0.1415	0.1023	0.1042
589	0.2095	0.175	0.1415	0.1025	0.1043
590	0.2095	0.1748	0.1418	0.1027	0.1045
591	0.2093	0.175	0.1424	0.1031	0.1049
592	0.209	0.1749	0.1424	0.1036	0.1049
593	0.2093	0.1752	0.1428	0.1039	0.1056
594	0.2094	0.1756	0.1436	0.1045	0.1063
595	0.2103	0.1766	0.1449	0.1056	0.1072
596	0.211	0.1776	0.1462	0.1067	0.1084
597	0.2115	0.1786	0.1477	0.1081	0.1094
598	0.2131	0.1802	0.1494	0.1097	0.111
599	0.2144	0.182	0.1517	0.1117	0.1127
600	0.2161	0.1837	0.1535	0.1133	0.1142
601	0.2179	0.1859	0.1565	0.1157	0.1165
602	0.2199	0.1881	0.1591	0.1181	0.1188
603	0.2218	0.1902	0.1617	0.1204	0.1207
604	0.2242	0.1929	0.1648	0.1227	0.1232
605	0.226	0.1951	0.1674	0.1249	0.1252
606	0.2278	0.1975	0.17	0.1274	0.1275
607	0.2301	0.1998	0.1729	0.13	0.1295
608	0.232	0.2019	0.1753	0.132	0.1317
609	0.2335	0.2041	0.1778	0.1343	0.1336
610	0.2349	0.2056	0.1801	0.1357	0.1352
611	0.2364	0.2074	0.1817	0.1375	0.1365
612	0.2374	0.2085	0.1834	0.1392	0.1379
613	0.2379	0.2096	0.1847	0.1402	0.1388
614	0.2388	0.2102	0.1856	0.141	0.1397
615	0.2389	0.2109	0.1864	0.1416	0.1403
616	0.2391	0.2109	0.1868	0.1418	0.1404
617	0.2387	0.2109	0.1871	0.1421	0.1409
618	0.2383	0.2106	0.1866	0.1419	0.1404
619	0.2377	0.21	0.1863	0.1417	0.1402
620	0.2372	0.2097	0.1858	0.1413	0.1399
621	0.236	0.2087	0.1851	0.1408	0.1393
622	0.2349	0.2076	0.1842	0.1398	0.1387
623	0.2336	0.2063	0.183	0.1388	0.1379
624	0.2325	0.2053	0.1816	0.138	0.1368
625	0.2309	0.2038	0.1803	0.1369	0.1355
626	0.2297	0.2027	0.1792	0.1361	0.1347
627	0.2287	0.2016	0.1783	0.1351	0.1342
628	0.2272	0.2005	0.177	0.1344	0.1332
629	0.226	0.1991	0.176	0.1334	0.1323
630	0.2254	0.1987	0.1755	0.1332	0.1319
631	0.225	0.1982	0.1752	0.1329	0.132
632	0.2249	0.1982	0.1756	0.1331	0.1324
633	0.2254	0.199	0.1764	0.1343	0.1332
634	0.2261	0.1999	0.1777	0.1353	0.1344
635	0.2281	0.202	0.1802	0.1377	0.1364
636	0.2301	0.2042	0.1831	0.14	0.1389
637	0.2331	0.2077	0.1869	0.1434	0.1423
638	0.2366	0.2119	0.1917	0.1475	0.1464
639	0.2402	0.2155	0.1966	0.1514	0.1502
640	0.2453	0.221	0.2025	0.157	0.1554
641	0.2509	0.2272	0.2094	0.1629	0.1611
642	0.257	0.2337	0.2165	0.1692	0.167
643	0.2633	0.2409	0.2247	0.1761	0.1736
644	0.2706	0.2482	0.2335	0.1834	0.1803
645	0.2781	0.2562	0.2425	0.1908	0.1878
646	0.2862	0.2654	0.253	0.1997	0.196
647	0.2956	0.2757	0.2644	0.209	0.2051
648	0.3057	0.2859	0.276	0.2196	0.2148
649	0.3167	0.298	0.2895	0.231	0.2254
650	0.3299	0.3123	0.3052	0.2444	0.2383
651	0.3437	0.3268	0.3213	0.2582	0.2505
652	0.3595	0.3437	0.3403	0.2738	0.2649
653	0.3775	0.3634	0.3621	0.2916	0.282
654	0.3964	0.3844	0.3857	0.3109	0.3007
655	0.4174	0.4063	0.4104	0.3324	0.3207
656	0.4408	0.4309	0.4376	0.3559	0.3426
657	0.4648	0.4561	0.4652	0.3793	0.3648
658	0.488	0.4812	0.4925	0.4023	0.3861
659	0.5107	0.5055	0.5199	0.4245	0.4072
660	0.5313	0.5278	0.5445	0.4448	0.4259
661	0.5498	0.5476	0.5666	0.4628	0.4427
662	0.5641	0.5632	0.5839	0.4774	0.4565
663	0.5737	0.5734	0.5955	0.4872	0.4656
664	0.5781	0.5783	0.6011	0.4918	0.4699
665	0.5773	0.5777	0.6003	0.4911	0.4688
666	0.5711	0.571	0.5934	0.485	0.4634
667	0.5576	0.5573	0.5782	0.4722	0.4512
668	0.5398	0.5379	0.5572	0.4548	0.4349
669	0.5165	0.5131	0.5299	0.4324	0.4138
670	0.4907	0.4853	0.4992	0.407	0.3891
671	0.4612	0.4541	0.4645	0.3774	0.3609
672	0.4291	0.4204	0.4282	0.3461	0.3308
673	0.3962	0.3862	0.3906	0.3139	0.3014
674	0.3641	0.3521	0.3528	0.2828	0.2714
675	0.3331	0.3187	0.3161	0.2524	0.2428
676	0.3028	0.2868	0.2808	0.2231	0.2151
677	0.2751	0.2575	0.2486	0.1963	0.1901
678	0.25	0.231	0.2191	0.1719	0.1668
679	0.2276	0.2072	0.1927	0.1495	0.1456
680	0.2076	0.1856	0.1691	0.1298	0.1269
681	0.1895	0.1669	0.1484	0.1119	0.1104
682	0.1746	0.1511	0.1312	0.0971	0.0966
683	0.1624	0.1381	0.1173	0.086	0.086
684	0.1515	0.1268	0.1046	0.0757	0.0764
685	0.1423	0.1173	0.0941	0.0668	0.0677
686	0.1341	0.1088	0.0848	0.059	0.0604
687	0.128	0.1018	0.0774	0.053	0.0545
688	0.122	0.096	0.071	0.0475	0.0498
689	0.1171	0.0914	0.0659	0.043	0.0454
690	0.1132	0.0871	0.061	0.0395	0.042
691	0.1101	0.0837	0.0576	0.0367	0.039
692	0.1076	0.0812	0.0552	0.0341	0.0366
693	0.1056	0.0787	0.0521	0.0323	0.035
694	0.103	0.0768	0.0504	0.0302	0.033
695	0.1018	0.0753	0.0483	0.0294	0.0321
696	0.1	0.0736	0.0471	0.0279	0.0307
697	0.0989	0.0724	0.0457	0.0267	0.0297
698	0.0978	0.0713	0.0446	0.026	0.0293
699	0.0967	0.0699	0.0434	0.0251	0.0281
700	0.096	0.0695	0.0431	0.0246	0.0277
701	0.0949	0.0686	0.0419	0.0241	0.0269
702	0.094	0.0682	0.0413	0.0233	0.0265
703	0.0935	0.0673	0.0408	0.0231	0.0263
704	0.0926	0.0671	0.0406	0.0223	0.0255
705	0.0927	0.0665	0.04	0.0222	0.0255
706	0.0917	0.0656	0.0395	0.0219	0.0249
707	0.0914	0.0656	0.0391	0.0215	0.0251
708	0.0909	0.0649	0.0385	0.0214	0.0247
709	0.09	0.0643	0.0383	0.0208	0.0242
710	0.0896	0.0641	0.0381	0.0213	0.024
711	0.0893	0.0634	0.0377	0.0205	0.0238
712	0.0887	0.063	0.0375	0.0199	0.0232
713	0.0883	0.0632	0.0373	0.0203	0.0236
714	0.0883	0.0628	0.0371	0.0195	0.0234
715	0.0873	0.0619	0.0366	0.0197	0.0231
716	0.0867	0.0617	0.0365	0.0193	0.0228
717	0.0863	0.0609	0.0362	0.0191	0.0223
718	0.0859	0.0612	0.0361	0.019	0.0224
719	0.0854	0.0607	0.0357	0.0186	0.0223
720	0.0848	0.06	0.0356	0.0185	0.0219
721	0.0845	0.0595	0.0354	0.0184	0.0218
722	0.0841	0.0596	0.0353	0.0182	0.0218
723	0.0836	0.0591	0.035	0.0182	0.0213
724	0.0833	0.0588	0.0349	0.0179	0.0215
725	0.0828	0.0582	0.0348	0.0177	0.0213
726	0.0821	0.0577	0.0345	0.0175	0.0211
727	0.0821	0.0579	0.0344	0.0176	0.021
728	0.0816	0.0574	0.0338	0.017	0.0208
729	0.0808	0.0567	0.0334	0.0169	0.0207
730	0.0809	0.0565	0.0335	0.0168	0.0205
731	0.0803	0.056	0.0334	0.0165	0.02
732	0.0806	0.0566	0.0335	0.017	0.0206
733	0.0801	0.0558	0.0332	0.0168	0.0201
734	0.0794	0.0558	0.033	0.0163	0.0202
735	0.0793	0.0556	0.0328	0.0165	0.0201
736	0.079	0.0552	0.0329	0.0164	0.0199
737	0.0791	0.0551	0.0326	0.0162	0.0201
738	0.0784	0.0544	0.0327	0.0158	0.0193
739	0.0785	0.0547	0.0327	0.0162	0.0201
740	0.0777	0.0545	0.0318	0.016	0.0197
741	0.0773	0.0541	0.032	0.0156	0.0194
742	0.0772	0.0539	0.032	0.0158	0.0195
743	0.0769	0.0538	0.0315	0.0159	0.0192
744	0.0768	0.0535	0.032	0.0155	0.019
745	0.0769	0.054	0.0322	0.016	0.0192
746	0.0764	0.0533	0.0316	0.0155	0.0194
747	0.0766	0.0535	0.0322	0.016	0.0193
748	0.0764	0.0535	0.032	0.0163	0.0199
749	0.0759	0.0529	0.0316	0.0159	0.0193
750	0.0756	0.0531	0.0315	0.0156	0.019
751	0.0752	0.0527	0.0316	0.0154	0.0187
752	0.0755	0.0526	0.0312	0.0158	0.0191
753	0.0746	0.0523	0.031	0.0155	0.0188
754	0.0744	0.0523	0.0311	0.0153	0.0187
755	0.0742	0.0519	0.0309	0.0152	0.0186
756	0.0739	0.0522	0.0308	0.0156	0.0186
757	0.0737	0.0519	0.0311	0.0154	0.0189
758	0.0743	0.0517	0.0312	0.0156	0.0189
759	0.0728	0.0513	0.0305	0.0151	0.0186
760	0.073	0.0512	0.0306	0.0151	0.018
761	0.0726	0.0509	0.0307	0.015	0.0185
762	0.0722	0.0508	0.0301	0.015	0.018
763	0.0727	0.0507	0.0302	0.0151	0.0185
764	0.0725	0.0507	0.0309	0.0152	0.0185
765	0.0722	0.0504	0.0303	0.0154	0.0184
766	0.0719	0.0505	0.03	0.0148	0.0183
767	0.0713	0.0497	0.03	0.015	0.0181
768	0.0714	0.0496	0.0299	0.0147	0.0182
769	0.0712	0.0505	0.0301	0.0152	0.0182
770	0.071	0.0498	0.0295	0.015	0.0183
771	0.0708	0.0498	0.0298	0.0146	0.0183
772	0.0705	0.0494	0.0295	0.0146	0.0179
773	0.0705	0.0496	0.03	0.0152	0.0182
774	0.0701	0.0492	0.0293	0.0144	0.0179
775	0.0701	0.0493	0.0292	0.0151	0.018
776	0.0698	0.0487	0.029	0.0144	0.0173
777	0.0689	0.0481	0.029	0.0142	0.0172
778	0.0689	0.0485	0.0293	0.0147	0.0176
779	0.0689	0.0483	0.0292	0.0143	0.0177
780	0.0687	0.0483	0.0291	0.0147	0.0179
781	0.0685	0.0477	0.0288	0.0145	0.0177
782	0.0685	0.0478	0.029	0.0147	0.0176
783	0.0681	0.0474	0.0282	0.0142	0.0173
784	0.0682	0.0475	0.0285	0.0144	0.0175
785	0.068	0.0473	0.0288	0.0142	0.0176
786	0.0676	0.047	0.0285	0.0144	0.0175
787	0.0677	0.0476	0.0283	0.0145	0.0173
788	0.0674	0.047	0.0281	0.014	0.0169
789	0.0668	0.0466	0.0277	0.0136	0.0171
790	0.0663	0.0465	0.0281	0.014	0.0174
791	0.0664	0.0463	0.028	0.014	0.0171
792	0.0661	0.046	0.0276	0.0134	0.0165
793	0.0662	0.0459	0.0279	0.0143	0.0168
794	0.0658	0.0467	0.0277	0.0144	0.0168
795	0.0655	0.0461	0.0277	0.0138	0.0163
796	0.0656	0.0458	0.0275	0.014	0.0165
797	0.065	0.0456	0.0276	0.0137	0.0165
798	0.0656	0.0461	0.0279	0.0143	0.0171
799	0.0658	0.0458	0.0274	0.0142	0.017
800	0.0648	0.0453	0.0278	0.0136	0.0164
801	0.0651	0.045	0.0272	0.0136	0.0167
802	0.0649	0.045	0.0274	0.0138	0.0169
803	0.0638	0.0449	0.0268	0.0135	0.0162
804	0.064	0.0451	0.027	0.0135	0.0166
805	0.0644	0.045	0.0271	0.0136	0.0166
806	0.0633	0.0442	0.0269	0.0134	0.0163
807	0.0634	0.0447	0.0266	0.0133	0.016
808	0.0636	0.0442	0.0267	0.0129	0.0162
809	0.0636	0.0437	0.0269	0.0135	0.0164
810	0.0632	0.0447	0.0268	0.0137	0.0166
811	0.0627	0.0438	0.027	0.0133	0.0161
812	0.0624	0.0437	0.0266	0.0134	0.0162
813	0.0627	0.0439	0.0268	0.0136	0.0162
814	0.0626	0.0434	0.0266	0.0133	0.0161
815	0.0622	0.0434	0.0264	0.0134	0.0157
816	0.0614	0.043	0.0259	0.0127	0.0156
817	0.0623	0.0434	0.0268	0.0134	0.0162
818	0.0619	0.0433	0.0263	0.0135	0.0161
819	0.0612	0.0429	0.0259	0.0126	0.0155
820	0.0612	0.0425	0.026	0.0126	0.0157
821	0.0615	0.043	0.0261	0.0131	0.016
822	0.0608	0.0426	0.0261	0.0128	0.0156
823	0.0605	0.0424	0.0258	0.0129	0.0154
824	0.0606	0.0424	0.0256	0.0128	0.0156
825	0.0609	0.0426	0.0256	0.013	0.0157
826	0.0605	0.0421	0.0253	0.0127	0.0157
827	0.0602	0.0419	0.0253	0.0127	0.0155
828	0.0598	0.042	0.0256	0.0128	0.0153
829	0.0599	0.0417	0.0252	0.0129	0.0154
830	0.0596	0.0417	0.0251	0.0127	0.015
831	0.0597	0.0415	0.0249	0.0126	0.0153
832	0.0598	0.0417	0.025	0.0127	0.0151
833	0.0596	0.0414	0.0249	0.0127	0.0153
834	0.0593	0.0414	0.0248	0.0127	0.015
835	0.0589	0.0412	0.0246	0.0123	0.0151
836	0.059	0.0411	0.0245	0.0125	0.0151
837	0.0585	0.0409	0.0242	0.0121	0.0148
838	0.0586	0.0408	0.0243	0.0124	0.0148
839	0.0582	0.0408	0.0241	0.0121	0.0146
840	0.0582	0.0405	0.0241	0.0124	0.0148
841	0.0579	0.0404	0.0238	0.0119	0.0145
842	0.0576	0.04	0.0235	0.0121	0.0146
843	0.0578	0.0402	0.0238	0.012	0.0144
844	0.0575	0.04	0.0236	0.0121	0.0146
845	0.0574	0.0401	0.0235	0.012	0.0143
846	0.0572	0.0397	0.0234	0.0117	0.0142
847	0.0571	0.0396	0.0233	0.0119	0.0143
848	0.0567	0.0396	0.0232	0.0117	0.0142
849	0.0567	0.0393	0.0232	0.0118	0.0142
850	0.0563	0.0392	0.0231	0.0116	0.014
851	0.0565	0.0392	0.0232	0.0118	0.0143
852	0.056	0.039	0.023	0.0113	0.0137
853	0.0561	0.0387	0.0229	0.0115	0.0141
854	0.056	0.0388	0.023	0.0115	0.0138
855	0.0557	0.0386	0.0229	0.0116	0.0141
856	0.0555	0.0386	0.0227	0.0115	0.0138
857	0.0552	0.0383	0.0226	0.0113	0.0138
858	0.0553	0.0383	0.0226	0.0114	0.0138
859	0.0549	0.0381	0.0225	0.0112	0.0136
860	0.0549	0.0381	0.0224	0.0114	0.0137
861	0.0547	0.038	0.0224	0.0112	0.0136
862	0.0546	0.0379	0.0224	0.0115	0.0136
863	0.0544	0.0377	0.0221	0.0111	0.0133
864	0.0543	0.0376	0.0222	0.0113	0.0136
865	0.0542	0.0376	0.0224	0.0111	0.0134
866	0.054	0.0375	0.022	0.0112	0.0134
867	0.0538	0.0373	0.0219	0.011	0.0132
868	0.0536	0.0372	0.0219	0.011	0.0132
869	0.0537	0.0374	0.0222	0.0111	0.0135
870	0.0535	0.037	0.0218	0.011	0.0133
871	0.0531	0.0368	0.0217	0.0107	0.013
872	0.0529	0.0366	0.0215	0.0108	0.013
873	0.0529	0.0367	0.0217	0.0107	0.013
874	0.0525	0.0363	0.0214	0.0107	0.0129
875	0.0526	0.0365	0.0215	0.0107	0.0129
876	0.0524	0.0362	0.0213	0.0107	0.0129
877	0.0523	0.0364	0.0214	0.0106	0.0129
878	0.0519	0.036	0.0212	0.0105	0.0127
879	0.0521	0.036	0.0212	0.0105	0.0128
880	0.0516	0.0359	0.021	0.0105	0.0127
881	0.0518	0.0358	0.021	0.0105	0.0127
882	0.0515	0.0357	0.021	0.0104	0.0125
883	0.0513	0.0355	0.0208	0.0104	0.0128
884	0.0514	0.0356	0.0209	0.0104	0.0126
885	0.0512	0.0353	0.0208	0.0104	0.0126
886	0.0512	0.0354	0.0207	0.0103	0.0125
887	0.0509	0.0352	0.0207	0.0103	0.0125
888	0.051	0.0354	0.0208	0.0105	0.0126
889	0.0507	0.0352	0.0208	0.0104	0.0125
890	0.0505	0.035	0.0206	0.0104	0.0125
891	0.0504	0.0349	0.0206	0.0101	0.0124
892	0.0503	0.0348	0.0205	0.0102	0.0124
893	0.05	0.0347	0.0205	0.01	0.0122
894	0.0498	0.0345	0.0202	0.01	0.0122
895	0.0499	0.0345	0.0203	0.01	0.0121
896	0.0495	0.0342	0.0201	0.0099	0.0119
897	0.0493	0.0341	0.0201	0.01	0.0118
898	0.0489	0.0337	0.0197	0.0096	0.0117
899	0.0488	0.0338	0.0196	0.0095	0.0117
900	0.0486	0.0334	0.0194	0.0093	0.0114
901	0.0482	0.0332	0.0192	0.0091	0.0113
902	0.048	0.033	0.0188	0.009	0.0112
903	0.0478	0.0328	0.0189	0.0089	0.0111
904	0.0474	0.0324	0.0186	0.0087	0.0108
905	0.0473	0.0323	0.0185	0.0086	0.0107
906	0.047	0.0322	0.0183	0.0084	0.0105
907	0.0467	0.0318	0.0181	0.0082	0.0104
908	0.0465	0.0316	0.0179	0.0081	0.0102
909	0.0465	0.0316	0.0178	0.0081	0.0101
910	0.0462	0.0314	0.0177	0.0079	0.0102
911	0.046	0.0314	0.0176	0.008	0.0101
912	0.0461	0.0314	0.0179	0.0081	0.0102
913	0.0462	0.0316	0.018	0.0083	0.0104
914	0.0461	0.0314	0.018	0.0083	0.0103
915	0.0462	0.0316	0.0181	0.0084	0.0105
916	0.0462	0.0316	0.0181	0.0085	0.0105
917	0.0462	0.0316	0.0183	0.0087	0.0107
918	0.0461	0.0315	0.0182	0.0085	0.0105
919	0.0459	0.0315	0.0181	0.0085	0.0105
920	0.0459	0.0314	0.0183	0.0086	0.0106
921	0.0458	0.0314	0.0182	0.0086	0.0106
922	0.0457	0.0313	0.0182	0.0085	0.0106
923	0.0455	0.0312	0.0181	0.0085	0.0105
924	0.0455	0.0311	0.0179	0.0084	0.0105
925	0.0454	0.0312	0.0181	0.0085	0.0106
926	0.0454	0.031	0.018	0.0085	0.0105
927	0.0453	0.0311	0.0182	0.0086	0.0106
928	0.0451	0.0309	0.0181	0.0084	0.0105
929	0.0451	0.031	0.0181	0.0086	0.0106
930	0.045	0.0308	0.0179	0.0085	0.0106
931	0.0449	0.0309	0.018	0.0086	0.0106
932	0.0449	0.0308	0.0181	0.0086	0.0106
933	0.0449	0.0309	0.0182	0.0088	0.0107
934	0.0448	0.0308	0.0181	0.0088	0.0107
935	0.0448	0.0309	0.0181	0.0089	0.0108
936	0.0446	0.0307	0.0181	0.0088	0.0107
937	0.0445	0.0306	0.0181	0.0088	0.0106
938	0.0446	0.0307	0.0181	0.0089	0.0109
939	0.0447	0.0307	0.0183	0.0091	0.0109
940	0.0447	0.0308	0.0184	0.0092	0.0111
941	0.0448	0.031	0.0186	0.0094	0.0113
942	0.0448	0.031	0.0186	0.0095	0.0113
943	0.045	0.0312	0.0189	0.0097	0.0116
944	0.0451	0.0313	0.0191	0.01	0.0117
945	0.0453	0.0315	0.0193	0.0102	0.012
946	0.0453	0.0316	0.0194	0.0103	0.0121
947	0.0454	0.0316	0.0194	0.0104	0.0123
948	0.0456	0.0318	0.0197	0.0107	0.0124
949	0.0456	0.032	0.0199	0.011	0.0126
950	0.0458	0.0322	0.0201	0.0113	0.0129
951	0.0459	0.0323	0.0203	0.0113	0.0131
952	0.046	0.0323	0.0204	0.0114	0.0132
953	0.046	0.0323	0.0205	0.0116	0.0132
954	0.0458	0.0322	0.0203	0.0115	0.0131
955	0.0457	0.0321	0.0204	0.0115	0.0131
956	0.0455	0.032	0.0203	0.0114	0.0131
957	0.0455	0.0319	0.0202	0.0115	0.013
958	0.0453	0.0317	0.0201	0.0115	0.013
959	0.0454	0.0318	0.0204	0.0116	0.0131
960	0.0454	0.0319	0.0204	0.0118	0.0132
961	0.0454	0.0319	0.0204	0.012	0.0134
962	0.0456	0.032	0.0207	0.0121	0.0135
963	0.0459	0.0322	0.021	0.0124	0.0138
964	0.0459	0.0323	0.0212	0.0126	0.014
965	0.0461	0.0325	0.0213	0.0128	0.0142
966	0.0463	0.0328	0.0216	0.0132	0.0145
967	0.0463	0.0328	0.0217	0.0132	0.0145
968	0.0464	0.0328	0.0217	0.0133	0.0147
969	0.0464	0.033	0.0219	0.0133	0.0147
970	0.0463	0.0329	0.022	0.0134	0.0147
971	0.0461	0.0328	0.0219	0.0133	0.0146
972	0.0463	0.033	0.0219	0.0135	0.0148
973	0.0461	0.0329	0.0219	0.0134	0.0148
974	0.0461	0.0328	0.0219	0.0134	0.0148
975	0.046	0.0328	0.0219	0.0135	0.0149
976	0.046	0.0327	0.0219	0.0134	0.0147
977	0.046	0.0328	0.0219	0.0135	0.0148
978	0.0458	0.0327	0.0219	0.0136	0.0149
979	0.0458	0.0327	0.0219	0.0136	0.0149
980	0.0456	0.0325	0.0217	0.0135	0.0147
981	0.0457	0.0326	0.0219	0.0135	0.0148
982	0.0454	0.0325	0.0218	0.0135	0.0148
983	0.0454	0.0324	0.0216	0.0134	0.0148
984	0.0454	0.0323	0.0217	0.0134	0.0147
985	0.0451	0.0323	0.0216	0.0134	0.0147
986	0.045	0.0321	0.0216	0.0132	0.0144
987	0.0449	0.032	0.0214	0.0132	0.0145
988	0.0446	0.0318	0.0214	0.0131	0.0144
989	0.0445	0.0316	0.0211	0.013	0.0143
990	0.0445	0.0317	0.0211	0.013	0.0143
991	0.0442	0.0315	0.0211	0.0128	0.0141
992	0.0441	0.0314	0.021	0.0127	0.0141
993	0.0439	0.0312	0.0208	0.0127	0.014
994	0.0437	0.031	0.0207	0.0126	0.0139
995	0.0435	0.031	0.0206	0.0125	0.0137
996	0.0434	0.0307	0.0205	0.0123	0.0137
997	0.0431	0.0305	0.0203	0.0121	0.0135
998	0.0429	0.0304	0.02	0.012	0.0134
999	0.0428	0.0303	0.02	0.0119	0.0133
1000	0.0425	0.03	0.0198	0.0117	0.0131

## Sheet: Hedera
Wavelength(nm)	Sample#1	Sample#2	Sample#3	Sample#4	Sample#5
400	0.8594	1.1037	0.8296	0.7807	0.7194
401	0.8654	1.1069	0.8359	0.7861	0.7264
402	0.873	1.1114	0.8436	0.7928	0.7342
403	0.8816	1.1166	0.8528	0.8005	0.7427
404	0.8911	1.1229	0.8629	0.8092	0.7531
405	0.9016	1.1302	0.8735	0.8181	0.7636
406	0.9128	1.1373	0.8859	0.8283	0.775
407	0.9241	1.145	0.8969	0.8376	0.7864
408	0.9352	1.1527	0.9091	0.8474	0.7981
409	0.946	1.16	0.9203	0.857	0.8092
410	0.9557	1.1662	0.9303	0.8656	0.8193
411	0.9641	1.1717	0.9392	0.8733	0.8284
412	0.9721	1.1758	0.9475	0.8802	0.8365
413	0.9784	1.18	0.9535	0.8856	0.843
414	0.9829	1.1819	0.9587	0.8893	0.848
415	0.9862	1.1829	0.9622	0.8921	0.8516
416	0.9884	1.1829	0.9643	0.8937	0.8538
417	0.9892	1.1822	0.9651	0.8947	0.8553
418	0.9903	1.1809	0.9659	0.8949	0.8564
419	0.9901	1.1795	0.9654	0.8948	0.8571
420	0.9909	1.1786	0.9666	0.8957	0.8581
421	0.9918	1.1779	0.9681	0.8967	0.8604
422	0.9942	1.1783	0.9704	0.8991	0.8633
423	0.998	1.1802	0.9753	0.9027	0.8679
424	1.0039	1.1836	0.9816	0.908	0.8749
425	1.0109	1.1877	0.9891	0.9148	0.8822
426	1.0194	1.1934	0.9982	0.9224	0.8914
427	1.0287	1.2003	1.0087	0.9314	0.9018
428	1.0392	1.2071	1.0201	0.941	0.913
429	1.0504	1.2156	1.0325	0.9513	0.9249
430	1.0606	1.2234	1.0447	0.9615	0.9366
431	1.0706	1.2301	1.055	0.9697	0.947
432	1.0786	1.2352	1.064	0.9766	0.9557
433	1.0841	1.2387	1.0698	0.9813	0.9614
434	1.0868	1.2389	1.0724	0.9831	0.9644
435	1.0849	1.2362	1.071	0.9808	0.9631
436	1.0799	1.2301	1.065	0.975	0.9576
437	1.0708	1.2205	1.0549	0.9659	0.9482
438	1.0563	1.207	1.0398	0.952	0.9346
439	1.0392	1.1909	1.0218	0.9354	0.9174
440	1.0194	1.1726	1.0002	0.9163	0.8977
441	0.9972	1.1525	0.9763	0.8952	0.8759
442	0.9748	1.1318	0.9513	0.874	0.8526
443	0.9508	1.1095	0.9251	0.8518	0.8284
444	0.9272	1.0878	0.8996	0.8295	0.8051
445	0.9041	1.0671	0.8757	0.8084	0.7824
446	0.8823	1.047	0.8533	0.7881	0.7613
447	0.8618	1.0286	0.8317	0.7695	0.7419
448	0.8422	1.0104	0.8107	0.7516	0.7227
449	0.824	0.9938	0.7917	0.7348	0.705
450	0.8075	0.9787	0.7733	0.7202	0.6888
451	0.7933	0.9654	0.758	0.7074	0.6748
452	0.7801	0.9533	0.7443	0.6956	0.6623
453	0.769	0.9428	0.733	0.6857	0.6517
454	0.7593	0.9338	0.7233	0.677	0.6426
455	0.7507	0.9253	0.7149	0.6698	0.635
456	0.7438	0.9183	0.7078	0.6637	0.6289
457	0.7383	0.9124	0.7021	0.6587	0.6238
458	0.7342	0.9084	0.6983	0.6558	0.6206
459	0.7315	0.905	0.6961	0.6533	0.6187
460	0.7302	0.9025	0.6948	0.652	0.6178
461	0.7302	0.9011	0.6953	0.6522	0.6185
462	0.7311	0.9006	0.6969	0.6531	0.62
463	0.7324	0.9006	0.6988	0.6538	0.6221
464	0.7342	0.9007	0.7009	0.6548	0.6241
465	0.7357	0.9006	0.7031	0.6561	0.6263
466	0.737	0.9008	0.7051	0.6568	0.6282
467	0.7373	0.8993	0.7058	0.6567	0.6292
468	0.7366	0.898	0.7055	0.6558	0.6288
469	0.7348	0.8948	0.7042	0.6541	0.6276
470	0.7315	0.8906	0.7007	0.6502	0.6243
471	0.7251	0.8838	0.6945	0.6445	0.6182
472	0.7167	0.8756	0.6866	0.637	0.6111
473	0.7061	0.8655	0.676	0.6275	0.601
474	0.6934	0.8534	0.6633	0.6165	0.5893
475	0.6799	0.8404	0.6485	0.6041	0.5756
476	0.6643	0.8264	0.6324	0.5906	0.5604
477	0.6475	0.8111	0.6141	0.5758	0.5436
478	0.6288	0.794	0.5952	0.5592	0.5251
479	0.6094	0.7762	0.5753	0.5421	0.5061
480	0.5888	0.7576	0.5541	0.5242	0.4864
481	0.5685	0.7391	0.5329	0.5062	0.4663
482	0.5479	0.7205	0.5111	0.488	0.4467
483	0.5274	0.7023	0.4896	0.47	0.4263
484	0.5078	0.6843	0.4684	0.4526	0.4065
485	0.4874	0.6655	0.4465	0.4339	0.3857
486	0.4673	0.6472	0.4255	0.4162	0.3658
487	0.448	0.63	0.4055	0.3993	0.3471
488	0.4299	0.6132	0.387	0.3832	0.3292
489	0.4119	0.5967	0.3684	0.3668	0.3115
490	0.395	0.581	0.3506	0.352	0.2952
491	0.3798	0.5671	0.3344	0.3383	0.2802
492	0.3654	0.5537	0.3193	0.3255	0.266
493	0.3521	0.5413	0.3052	0.3136	0.2529
494	0.3393	0.5296	0.2919	0.3025	0.2404
495	0.3275	0.518	0.2797	0.2918	0.2286
496	0.3167	0.5076	0.2684	0.2822	0.218
497	0.3068	0.4984	0.258	0.2734	0.2087
498	0.2972	0.489	0.2483	0.2651	0.1998
499	0.2884	0.4807	0.2393	0.2572	0.1911
500	0.2807	0.4732	0.2316	0.2508	0.184
501	0.2742	0.4664	0.225	0.2449	0.1778
502	0.2682	0.4602	0.2184	0.2395	0.1721
503	0.2627	0.4548	0.2132	0.2345	0.1667
504	0.2574	0.4494	0.208	0.2302	0.1622
505	0.2529	0.4443	0.2033	0.226	0.1578
506	0.2487	0.4399	0.199	0.2224	0.1544
507	0.245	0.4358	0.1955	0.2191	0.1508
508	0.2413	0.4316	0.192	0.2161	0.1476
509	0.2383	0.4279	0.189	0.2136	0.1447
510	0.2356	0.425	0.1865	0.2112	0.1427
511	0.2332	0.4215	0.184	0.2087	0.1406
512	0.2306	0.4189	0.1822	0.2068	0.1385
513	0.2287	0.4159	0.18	0.2051	0.1372
514	0.227	0.4139	0.1785	0.2035	0.1358
515	0.2251	0.4113	0.1771	0.2023	0.1342
516	0.2238	0.4096	0.1759	0.201	0.1333
517	0.2224	0.4076	0.175	0.1999	0.1326
518	0.2215	0.4059	0.1742	0.1992	0.1318
519	0.2204	0.4039	0.1732	0.1979	0.1311
520	0.2194	0.4022	0.1724	0.1974	0.1307
521	0.2187	0.4008	0.1718	0.1966	0.1303
522	0.218	0.399	0.1717	0.1961	0.1298
523	0.2169	0.3977	0.171	0.1955	0.1295
524	0.2166	0.3966	0.1707	0.1949	0.1293
525	0.2157	0.3948	0.1703	0.1944	0.1289
526	0.2153	0.3936	0.17	0.194	0.129
527	0.2148	0.3927	0.17	0.1938	0.1286
528	0.2142	0.3912	0.1694	0.193	0.1283
529	0.2138	0.3899	0.1694	0.193	0.1284
530	0.2132	0.3888	0.1693	0.1924	0.1285
531	0.2131	0.3879	0.1693	0.1926	0.1283
532	0.2122	0.3863	0.1688	0.1916	0.1282
533	0.212	0.3853	0.1689	0.1917	0.1281
534	0.2115	0.3843	0.1687	0.1914	0.128
535	0.2111	0.3831	0.1683	0.1908	0.1278
536	0.2102	0.3816	0.1681	0.1903	0.1275
537	0.2101	0.3805	0.1682	0.19	0.1273
538	0.2094	0.3792	0.1677	0.1897	0.1275
539	0.2089	0.3779	0.1673	0.1888	0.127
540	0.2082	0.3767	0.1672	0.1885	0.1269
541	0.2073	0.3752	0.1666	0.1877	0.1264
542	0.2068	0.374	0.1663	0.1875	0.1263
543	0.2063	0.3727	0.1659	0.1868	0.1259
544	0.2057	0.3715	0.1654	0.1864	0.1256
545	0.2049	0.3701	0.1651	0.1858	0.1251
546	0.2046	0.3689	0.1646	0.1855	0.125
547	0.2037	0.3677	0.1644	0.1847	0.1246
548	0.2033	0.3665	0.164	0.1844	0.1244
549	0.203	0.3653	0.1639	0.1842	0.1243
550	0.2024	0.3644	0.1635	0.1835	0.124
551	0.202	0.3632	0.1634	0.1833	0.1241
552	0.2016	0.3622	0.1633	0.1831	0.124
553	0.2014	0.3612	0.1633	0.1828	0.1241
554	0.2013	0.3602	0.1633	0.1827	0.1242
555	0.201	0.3593	0.1634	0.1827	0.1241
556	0.2012	0.3588	0.164	0.1826	0.1246
557	0.2011	0.3583	0.1643	0.1828	0.125
558	0.2015	0.3576	0.1648	0.1833	0.1255
559	0.2019	0.3572	0.1655	0.1835	0.1262
560	0.202	0.3567	0.1663	0.1838	0.1268
561	0.2029	0.3565	0.167	0.1846	0.128
562	0.2033	0.3565	0.1678	0.185	0.1287
563	0.2039	0.3563	0.1689	0.186	0.1297
564	0.2049	0.3565	0.17	0.1866	0.1307
565	0.2053	0.3561	0.1709	0.1873	0.1315
566	0.2062	0.3563	0.1718	0.188	0.1328
567	0.2069	0.3564	0.1733	0.189	0.1336
568	0.208	0.3564	0.1742	0.1897	0.1349
569	0.2086	0.3564	0.1757	0.1906	0.1362
570	0.2096	0.3565	0.1765	0.1914	0.1372
571	0.2103	0.3565	0.1776	0.1921	0.1382
572	0.2109	0.3564	0.1784	0.1927	0.1391
573	0.2114	0.3562	0.1794	0.1932	0.1398
574	0.2122	0.3561	0.1801	0.1939	0.1408
575	0.2126	0.3559	0.1812	0.1946	0.1416
576	0.2131	0.3558	0.182	0.1949	0.1423
577	0.2137	0.3554	0.1825	0.1955	0.1432
578	0.2142	0.3554	0.1834	0.1962	0.1441
579	0.2147	0.3549	0.1839	0.1962	0.1445
580	0.2149	0.3548	0.1849	0.1968	0.1453
581	0.2155	0.3547	0.1856	0.1972	0.1461
582	0.2157	0.3541	0.1862	0.1974	0.1469
583	0.2162	0.354	0.1868	0.1979	0.1476
584	0.2161	0.3533	0.1867	0.1979	0.1478
585	0.2159	0.3525	0.1871	0.1979	0.148
586	0.216	0.352	0.1875	0.1976	0.1481
587	0.2159	0.3514	0.1877	0.1981	0.1486
588	0.2158	0.3507	0.1877	0.1977	0.1487
589	0.2159	0.3503	0.188	0.1979	0.1489
590	0.2158	0.3496	0.188	0.1977	0.1491
591	0.2156	0.349	0.1882	0.1978	0.1493
592	0.2157	0.3483	0.1884	0.1977	0.1496
593	0.2158	0.3477	0.1886	0.1978	0.15
594	0.2162	0.3476	0.1891	0.1981	0.1506
595	0.2167	0.3476	0.1902	0.1989	0.1515
596	0.2175	0.3476	0.1913	0.1997	0.1526
597	0.2184	0.3477	0.1926	0.2005	0.154
598	0.2194	0.3482	0.1939	0.2015	0.1552
599	0.221	0.349	0.1958	0.2031	0.157
600	0.2227	0.3495	0.1976	0.2046	0.1587
601	0.2245	0.3506	0.2	0.2063	0.1612
602	0.2262	0.3516	0.2022	0.2083	0.1633
603	0.228	0.3526	0.2044	0.2099	0.1652
604	0.2303	0.354	0.2069	0.212	0.1678
605	0.2322	0.3553	0.2094	0.214	0.1702
606	0.2342	0.3564	0.2117	0.2158	0.1724
607	0.2364	0.3574	0.2141	0.2177	0.1746
608	0.2379	0.3581	0.2161	0.2192	0.1764
609	0.24	0.3593	0.2182	0.221	0.1785
610	0.2412	0.3601	0.2198	0.2225	0.1801
611	0.2426	0.3608	0.2217	0.2238	0.1817
612	0.2434	0.3608	0.2229	0.2245	0.1829
613	0.2444	0.3611	0.224	0.2256	0.1842
614	0.2447	0.3609	0.2245	0.2259	0.1845
615	0.245	0.3607	0.225	0.2261	0.1851
616	0.2452	0.3601	0.2253	0.2263	0.1854
617	0.2451	0.3595	0.2251	0.2261	0.1854
618	0.2443	0.3587	0.2248	0.2257	0.1851
619	0.244	0.3574	0.2244	0.2253	0.1847
620	0.2429	0.3561	0.2237	0.2242	0.1839
621	0.2424	0.3548	0.223	0.2237	0.1833
622	0.2412	0.3536	0.2221	0.2229	0.1827
623	0.2401	0.352	0.2206	0.2216	0.1814
624	0.2388	0.3504	0.2196	0.2204	0.1807
625	0.2373	0.3486	0.2182	0.2192	0.1791
626	0.2357	0.347	0.2168	0.2177	0.1779
627	0.2347	0.3455	0.2157	0.2168	0.1769
628	0.2337	0.3442	0.2145	0.2155	0.1761
629	0.2324	0.3426	0.2135	0.2147	0.1753
630	0.2319	0.3412	0.2129	0.2141	0.1746
631	0.2316	0.3407	0.213	0.2138	0.1748
632	0.2317	0.3406	0.2135	0.2139	0.1754
633	0.2321	0.3402	0.214	0.2142	0.1757
634	0.2334	0.3408	0.2154	0.2155	0.1775
635	0.2353	0.3422	0.2175	0.2174	0.1796
636	0.2376	0.3436	0.2203	0.2194	0.1823
637	0.2409	0.3459	0.2237	0.2224	0.1858
638	0.2441	0.3485	0.2278	0.2257	0.1896
639	0.2481	0.3516	0.2323	0.2295	0.1941
640	0.2532	0.3549	0.2377	0.2339	0.1997
641	0.2588	0.3596	0.2441	0.2392	0.2056
642	0.2649	0.3647	0.2508	0.2451	0.212
643	0.2713	0.3699	0.2579	0.2515	0.2191
644	0.2783	0.3756	0.2655	0.2578	0.2261
645	0.2857	0.3815	0.2739	0.2652	0.2339
646	0.2941	0.3882	0.2832	0.273	0.2427
647	0.3032	0.3956	0.2933	0.2812	0.2526
648	0.3125	0.4033	0.3039	0.2899	0.2622
649	0.3234	0.4121	0.3159	0.3005	0.274
650	0.3365	0.4229	0.33	0.313	0.2877
651	0.3497	0.4338	0.344	0.325	0.301
652	0.3651	0.4464	0.3611	0.3398	0.3166
653	0.3829	0.461	0.3809	0.3569	0.3348
654	0.4017	0.4769	0.4021	0.3749	0.3548
655	0.4223	0.4939	0.4253	0.3941	0.3762
656	0.4441	0.5126	0.4498	0.4149	0.3997
657	0.4675	0.5321	0.4748	0.4369	0.4233
658	0.4903	0.5511	0.4989	0.4582	0.4469
659	0.5127	0.57	0.5234	0.4791	0.4691
660	0.5331	0.587	0.5456	0.4986	0.4898
661	0.5509	0.6018	0.5653	0.5156	0.5077
662	0.5644	0.6135	0.5813	0.5283	0.5224
663	0.5741	0.621	0.5917	0.5373	0.5321
664	0.5784	0.6244	0.5966	0.5415	0.5365
665	0.5775	0.6233	0.5954	0.5405	0.5354
666	0.5709	0.6167	0.5887	0.5346	0.5289
667	0.5579	0.6055	0.575	0.5223	0.5157
668	0.54	0.5894	0.5556	0.5051	0.4974
669	0.5174	0.5698	0.531	0.484	0.4749
670	0.4921	0.5473	0.5021	0.4596	0.4482
671	0.463	0.5217	0.4704	0.4327	0.4179
672	0.4319	0.4945	0.4368	0.403	0.3865
673	0.3989	0.4658	0.4015	0.3722	0.3532
674	0.3677	0.4384	0.3685	0.3426	0.3213
675	0.3369	0.4114	0.3351	0.3137	0.2901
676	0.3069	0.3852	0.3026	0.2857	0.26
677	0.2799	0.3618	0.2733	0.2605	0.2333
678	0.2551	0.3401	0.2463	0.2373	0.2083
679	0.233	0.3202	0.2222	0.2164	0.1853
680	0.2133	0.3029	0.2007	0.1978	0.1653
681	0.1952	0.287	0.1813	0.1813	0.1471
682	0.1805	0.2739	0.1654	0.1672	0.1324
683	0.168	0.263	0.1526	0.1557	0.12
684	0.1572	0.2534	0.1412	0.1456	0.1098
685	0.1486	0.2456	0.1314	0.1373	0.1008
686	0.1403	0.2384	0.123	0.13	0.0928
687	0.1342	0.2323	0.1162	0.1238	0.0863
688	0.1287	0.2272	0.1107	0.1192	0.0811
689	0.1241	0.2229	0.1058	0.1147	0.0767
690	0.1202	0.2193	0.1016	0.111	0.073
691	0.117	0.2157	0.0979	0.1078	0.0695
692	0.1148	0.2137	0.0955	0.1057	0.0672
693	0.112	0.2108	0.0936	0.1033	0.0652
694	0.1102	0.2092	0.091	0.1015	0.0635
695	0.1083	0.207	0.0892	0.0996	0.0612
696	0.1066	0.2054	0.0877	0.0985	0.0604
697	0.1056	0.204	0.0867	0.0972	0.0591
698	0.104	0.2025	0.0855	0.0958	0.0581
699	0.1034	0.2011	0.0843	0.0949	0.0574
700	0.1022	0.1997	0.0837	0.0942	0.0563
701	0.1015	0.1988	0.0827	0.0935	0.0558
702	0.101	0.1983	0.0823	0.0928	0.0549
703	0.0999	0.1968	0.0815	0.0921	0.0544
704	0.0993	0.1959	0.081	0.0915	0.0541
705	0.0987	0.1956	0.0803	0.091	0.0537
706	0.0983	0.1945	0.0799	0.0907	0.0534
707	0.0981	0.1936	0.0794	0.0903	0.0531
708	0.0974	0.1932	0.0796	0.0899	0.053
709	0.0968	0.1923	0.0785	0.0895	0.0524
710	0.0962	0.1915	0.0781	0.0889	0.0517
711	0.0958	0.1908	0.0779	0.0881	0.0516
712	0.0959	0.19	0.0779	0.0884	0.0516
713	0.0954	0.1896	0.0777	0.0878	0.0514
714	0.0944	0.1888	0.0772	0.0874	0.0511
715	0.0942	0.1882	0.0769	0.0871	0.051
716	0.0941	0.1876	0.0767	0.0868	0.0509
717	0.0939	0.187	0.0768	0.0867	0.0511
718	0.0934	0.1865	0.0764	0.0864	0.0507
719	0.0931	0.1856	0.0762	0.086	0.0505
720	0.0925	0.1851	0.0758	0.0857	0.0501
721	0.0921	0.1844	0.0755	0.0853	0.0498
722	0.0917	0.1837	0.0753	0.0852	0.0494
723	0.0915	0.1835	0.0753	0.0852	0.0498
724	0.0918	0.183	0.0755	0.085	0.0504
725	0.0913	0.1824	0.0754	0.0847	0.0503
726	0.0911	0.182	0.075	0.0844	0.0502
727	0.0908	0.1812	0.0747	0.0845	0.0499
728	0.0902	0.1812	0.0744	0.0843	0.0498
729	0.0896	0.1802	0.0746	0.0835	0.0494
730	0.09	0.1799	0.0743	0.0838	0.0496
731	0.0895	0.1791	0.0741	0.0833	0.0493
732	0.0892	0.1785	0.0735	0.0826	0.0485
733	0.0885	0.1784	0.0736	0.083	0.0488
734	0.0888	0.1773	0.0737	0.0825	0.049
735	0.0879	0.1765	0.0734	0.082	0.0483
736	0.0881	0.1766	0.0734	0.0823	0.0487
737	0.0876	0.1757	0.0729	0.0817	0.0481
738	0.0874	0.1755	0.0726	0.0813	0.0484
739	0.0866	0.1746	0.0725	0.0808	0.0477
740	0.0869	0.1742	0.0728	0.0811	0.0477
741	0.0866	0.1735	0.072	0.0809	0.0474
742	0.0863	0.1732	0.072	0.0802	0.0478
743	0.0859	0.1726	0.0715	0.0802	0.0476
744	0.0855	0.1717	0.0713	0.0797	0.047
745	0.0856	0.1718	0.0715	0.0799	0.0476
746	0.085	0.1709	0.0707	0.0794	0.0467
747	0.0853	0.1707	0.0711	0.0795	0.0471
748	0.0847	0.1698	0.071	0.0789	0.0467
749	0.0844	0.1694	0.0704	0.079	0.0462
750	0.084	0.169	0.0703	0.0785	0.0463
751	0.0844	0.1688	0.0704	0.0787	0.0469
752	0.0839	0.1682	0.0704	0.0783	0.0468
753	0.0833	0.1674	0.0702	0.0777	0.0461
754	0.0831	0.1669	0.0696	0.0776	0.0458
755	0.0832	0.1662	0.0693	0.0776	0.0458
756	0.0825	0.1656	0.0692	0.0769	0.0457
757	0.0821	0.1651	0.0691	0.0769	0.0457
758	0.0825	0.1645	0.0689	0.0765	0.0455
759	0.0819	0.1643	0.0689	0.0762	0.0452
760	0.0815	0.1637	0.0686	0.0764	0.0452
761	0.0817	0.1633	0.0686	0.0758	0.0448
762	0.081	0.1628	0.0682	0.0757	0.0451
763	0.0807	0.1617	0.0684	0.0756	0.0446
764	0.0808	0.1617	0.0679	0.0752	0.0441
765	0.0807	0.1615	0.068	0.0755	0.0446
766	0.08	0.1606	0.0675	0.075	0.0443
767	0.0798	0.1605	0.0676	0.0743	0.0444
768	0.0796	0.1599	0.0672	0.0745	0.044
769	0.0793	0.1592	0.0673	0.0745	0.044
770	0.0793	0.1585	0.0666	0.0741	0.0443
771	0.0787	0.1582	0.0666	0.0738	0.0439
772	0.0785	0.1572	0.0663	0.0729	0.0432
773	0.0781	0.1571	0.0664	0.0727	0.0432
774	0.0789	0.1573	0.0667	0.0735	0.044
775	0.078	0.1564	0.0664	0.0731	0.0432
776	0.0773	0.1562	0.0657	0.0724	0.0428
777	0.0777	0.1559	0.0656	0.0723	0.0431
778	0.077	0.1546	0.0653	0.072	0.0427
779	0.0771	0.1545	0.0656	0.0722	0.0429
780	0.0764	0.1544	0.0652	0.0715	0.0423
781	0.0767	0.1543	0.0652	0.0719	0.0427
782	0.0764	0.1533	0.0644	0.0714	0.0422
783	0.0761	0.1528	0.065	0.0711	0.0423
784	0.0764	0.1525	0.0646	0.0716	0.0427
785	0.0759	0.1523	0.0643	0.0707	0.0422
786	0.0751	0.1514	0.0643	0.0707	0.0423
787	0.0751	0.151	0.064	0.0704	0.0421
788	0.0752	0.1511	0.0641	0.0704	0.0418
789	0.0748	0.1503	0.0637	0.0704	0.0419
790	0.0749	0.1496	0.0636	0.0701	0.0419
791	0.0741	0.1494	0.0631	0.0694	0.0414
792	0.0745	0.1494	0.0636	0.0698	0.0416
793	0.0739	0.1481	0.0629	0.0693	0.0412
794	0.0741	0.1482	0.0628	0.0693	0.0412
795	0.0738	0.1479	0.0631	0.069	0.0411
796	0.0732	0.147	0.0624	0.0686	0.041
797	0.0734	0.1469	0.0625	0.0686	0.0407
798	0.073	0.1462	0.062	0.0682	0.0408
799	0.073	0.1459	0.0627	0.0686	0.0405
800	0.0726	0.1453	0.0623	0.0677	0.0402
801	0.0727	0.1452	0.0621	0.0681	0.0405
802	0.0723	0.1447	0.0618	0.0677	0.0403
803	0.0721	0.1439	0.0616	0.0673	0.0403
804	0.072	0.144	0.0611	0.0674	0.0401
805	0.0716	0.1434	0.0616	0.0671	0.0399
806	0.071	0.1425	0.0607	0.0668	0.0397
807	0.0706	0.1417	0.0604	0.0663	0.0392
808	0.0707	0.1416	0.0602	0.0658	0.0396
809	0.07	0.1413	0.0601	0.0657	0.0389
810	0.0706	0.1414	0.0605	0.066	0.0399
811	0.0709	0.1411	0.0604	0.0657	0.0395
812	0.0699	0.1404	0.0599	0.0656	0.0388
813	0.0696	0.1401	0.0597	0.0652	0.0391
814	0.0696	0.1391	0.0597	0.0653	0.0386
815	0.0689	0.139	0.0592	0.0647	0.0384
816	0.0692	0.1387	0.0593	0.0645	0.0389
817	0.0691	0.1379	0.0591	0.0646	0.0388
818	0.0684	0.1381	0.0589	0.064	0.0382
819	0.0684	0.1374	0.0588	0.0643	0.0382
820	0.0681	0.1363	0.0588	0.064	0.0383
821	0.0682	0.1371	0.0586	0.0642	0.0383
822	0.068	0.1362	0.0583	0.0639	0.0378
823	0.0675	0.1357	0.058	0.063	0.0376
824	0.0676	0.1351	0.0578	0.063	0.0374
825	0.0671	0.1352	0.0577	0.0628	0.0374
826	0.067	0.134	0.0571	0.0624	0.0372
827	0.0665	0.134	0.0571	0.0625	0.0371
828	0.0661	0.1329	0.0563	0.0619	0.0366
829	0.0657	0.1325	0.056	0.0614	0.0362
830	0.0654	0.1322	0.056	0.0614	0.0362
831	0.0654	0.1323	0.056	0.0613	0.036
832	0.0651	0.1319	0.0555	0.0609	0.0361
833	0.0646	0.1311	0.055	0.0604	0.0356
834	0.0643	0.1306	0.0548	0.0605	0.0356
835	0.064	0.13	0.0544	0.0597	0.0351
836	0.0639	0.1298	0.0544	0.0599	0.035
837	0.0635	0.1291	0.054	0.0593	0.0348
838	0.0635	0.129	0.0539	0.0594	0.0346
839	0.063	0.1281	0.0533	0.0588	0.0344
840	0.0628	0.1279	0.0536	0.0589	0.0342
841	0.0624	0.1273	0.0529	0.0584	0.0341
842	0.0624	0.1268	0.0529	0.0581	0.0337
843	0.0621	0.1267	0.0527	0.058	0.034
844	0.0619	0.1263	0.0525	0.0578	0.0336
845	0.0616	0.1261	0.0524	0.0579	0.0339
846	0.0616	0.1254	0.0522	0.0574	0.0334
847	0.0612	0.1253	0.0522	0.0575	0.0334
848	0.0611	0.1247	0.0519	0.0572	0.0334
849	0.0609	0.1245	0.0518	0.057	0.0331
850	0.0608	0.124	0.0515	0.0568	0.0331
851	0.0606	0.1235	0.0516	0.0567	0.0329
852	0.0604	0.1234	0.0514	0.0565	0.033
853	0.0601	0.1228	0.0512	0.0563	0.0326
854	0.06	0.1226	0.0511	0.0562	0.0328
855	0.0598	0.122	0.0507	0.0559	0.0324
856	0.0597	0.1219	0.0507	0.056	0.0327
857	0.0597	0.1214	0.0507	0.0555	0.0324
858	0.0593	0.1212	0.0506	0.0557	0.0324
859	0.0592	0.1206	0.0504	0.0554	0.0321
860	0.059	0.1207	0.0502	0.0553	0.0321
861	0.0589	0.1202	0.0501	0.055	0.032
862	0.0586	0.1197	0.05	0.0549	0.0318
863	0.0586	0.1196	0.0499	0.0549	0.032
864	0.0583	0.1192	0.0497	0.0547	0.0317
865	0.0583	0.119	0.0497	0.0547	0.0316
866	0.0582	0.1186	0.0498	0.0544	0.0317
867	0.0578	0.1182	0.0494	0.0542	0.0315
868	0.0577	0.118	0.0492	0.0541	0.0314
869	0.0575	0.1176	0.0493	0.054	0.0313
870	0.0575	0.1174	0.0492	0.0539	0.0311
871	0.0573	0.117	0.0489	0.0536	0.0311
872	0.057	0.1166	0.0489	0.0535	0.031
873	0.0568	0.1164	0.0487	0.0533	0.0309
874	0.0567	0.1159	0.0488	0.0532	0.0307
875	0.0565	0.1156	0.0485	0.0531	0.0307
876	0.0564	0.1153	0.0483	0.0528	0.0306
877	0.0561	0.1149	0.0482	0.0527	0.0305
878	0.056	0.1147	0.0482	0.0525	0.0304
879	0.0559	0.1145	0.048	0.0523	0.0304
880	0.0559	0.1142	0.048	0.0524	0.0304
881	0.0556	0.1139	0.0478	0.0522	0.0302
882	0.0556	0.1137	0.0478	0.0521	0.0302
883	0.0555	0.1132	0.0477	0.052	0.03
884	0.0553	0.1131	0.0476	0.0519	0.0302
885	0.0552	0.1127	0.0475	0.0518	0.0299
886	0.055	0.1126	0.0472	0.0516	0.0298
887	0.055	0.1122	0.0474	0.0515	0.0299
888	0.0547	0.1119	0.0471	0.0514	0.0297
889	0.0548	0.1117	0.047	0.0514	0.0298
890	0.0544	0.1112	0.0469	0.0511	0.0295
891	0.0546	0.1112	0.0471	0.0511	0.0298
892	0.0541	0.1106	0.0467	0.0508	0.0293
893	0.0541	0.1105	0.0467	0.0509	0.0295
894	0.0537	0.1098	0.0465	0.0505	0.0292
895	0.0538	0.1098	0.0464	0.0505	0.0293
896	0.0536	0.1094	0.0463	0.0503	0.0291
897	0.0533	0.109	0.0461	0.0501	0.0289
898	0.0532	0.1086	0.0461	0.0499	0.0288
899	0.0529	0.1083	0.0458	0.0496	0.0285
900	0.0527	0.1079	0.0456	0.0493	0.0285
901	0.0524	0.1076	0.0454	0.0493	0.0283
902	0.0523	0.1071	0.0451	0.0489	0.028
903	0.052	0.1068	0.0451	0.0487	0.0281
904	0.0517	0.1064	0.0449	0.0487	0.0278
905	0.0516	0.1061	0.0447	0.0484	0.0277
906	0.0513	0.1057	0.0444	0.0481	0.0275
907	0.0512	0.1055	0.0445	0.0481	0.0275
908	0.0508	0.105	0.0441	0.0478	0.0272
909	0.0506	0.1047	0.0439	0.0475	0.027
910	0.0505	0.1044	0.0438	0.0474	0.027
911	0.0504	0.1042	0.0435	0.0474	0.0267
912	0.0505	0.1041	0.0438	0.0475	0.0271
913	0.0504	0.1038	0.0437	0.0473	0.027
914	0.0502	0.1036	0.0438	0.0471	0.0271
915	0.0503	0.1034	0.0438	0.0473	0.027
916	0.0502	0.1033	0.0438	0.0472	0.027
917	0.0502	0.1031	0.0437	0.0471	0.0271
918	0.05	0.1029	0.0437	0.0467	0.0269
919	0.05	0.1025	0.0436	0.047	0.027
920	0.0499	0.1023	0.0436	0.0468	0.0269
921	0.0498	0.1021	0.0435	0.0469	0.0269
922	0.0497	0.1019	0.0434	0.0467	0.0268
923	0.0496	0.1017	0.0433	0.0466	0.0267
924	0.0495	0.1013	0.0432	0.0465	0.0267
925	0.0494	0.1011	0.0433	0.0464	0.0266
926	0.0492	0.1009	0.0431	0.0463	0.0266
927	0.0491	0.1007	0.043	0.0462	0.0266
928	0.049	0.1004	0.043	0.0462	0.0265
929	0.0488	0.1001	0.0428	0.0459	0.0263
930	0.0489	0.0999	0.0429	0.0461	0.0265
931	0.0487	0.0996	0.0428	0.0458	0.0263
932	0.0487	0.0994	0.0427	0.0457	0.0263
933	0.0484	0.0991	0.0425	0.0457	0.0262
934	0.0484	0.099	0.0426	0.0456	0.0263
935	0.0483	0.0987	0.0425	0.0454	0.0261
936	0.0483	0.0985	0.0426	0.0455	0.0263
937	0.0481	0.0983	0.0424	0.0454	0.0261
938	0.0481	0.0983	0.0425	0.0454	0.0261
939	0.0481	0.0979	0.0424	0.0453	0.0261
940	0.048	0.0978	0.0425	0.0453	0.0261
941	0.048	0.0977	0.0425	0.0453	0.0262
942	0.0481	0.0975	0.0426	0.0451	0.0262
943	0.0481	0.0975	0.0427	0.0453	0.0263
944	0.0481	0.0975	0.0428	0.0454	0.0265
945	0.0481	0.0973	0.0427	0.0454	0.0264
946	0.048	0.0972	0.0428	0.0454	0.0264
947	0.048	0.097	0.0428	0.0454	0.0265
948	0.048	0.0969	0.0428	0.0455	0.0265
949	0.0481	0.0969	0.0429	0.0456	0.0267
950	0.0482	0.0968	0.0429	0.0455	0.0267
951	0.0481	0.0966	0.043	0.0455	0.0268
952	0.0482	0.0964	0.0429	0.0455	0.0267
953	0.048	0.0961	0.0428	0.0453	0.0267
954	0.048	0.0959	0.043	0.0453	0.0267
955	0.0477	0.0956	0.0427	0.0451	0.0265
956	0.0476	0.0954	0.0426	0.0451	0.0265
957	0.0475	0.0951	0.0426	0.045	0.0265
958	0.0474	0.0949	0.0424	0.0448	0.0263
959	0.0473	0.0947	0.0423	0.0449	0.0264
960	0.0472	0.0945	0.0424	0.0449	0.0264
961	0.0473	0.0945	0.0425	0.0448	0.0265
962	0.0472	0.0943	0.0424	0.0449	0.0264
963	0.0473	0.0942	0.0425	0.0449	0.0265
964	0.0474	0.0942	0.0426	0.0451	0.0267
965	0.0475	0.0942	0.0427	0.0451	0.0269
966	0.0474	0.0939	0.0426	0.045	0.0269
967	0.0476	0.0939	0.0428	0.045	0.0269
968	0.0474	0.0937	0.0427	0.045	0.0268
969	0.0473	0.0934	0.0426	0.0449	0.0268
970	0.0473	0.0933	0.0427	0.0449	0.0268
971	0.0472	0.0931	0.0426	0.0448	0.0267
972	0.0473	0.0931	0.0427	0.0449	0.0268
973	0.0472	0.0929	0.0426	0.0447	0.0268
974	0.0472	0.0927	0.0426	0.0448	0.0267
975	0.0469	0.0923	0.0425	0.0445	0.0267
976	0.047	0.0924	0.0425	0.0445	0.0268
977	0.0468	0.0921	0.0423	0.0445	0.0266
978	0.0467	0.0918	0.0422	0.0443	0.0266
979	0.0466	0.0916	0.0422	0.0442	0.0265
980	0.0465	0.0914	0.042	0.0442	0.0265
981	0.0464	0.0913	0.042	0.0441	0.0264
982	0.0464	0.0911	0.0419	0.0439	0.0264
983	0.0462	0.0908	0.0418	0.0438	0.0262
984	0.0461	0.0905	0.0417	0.0437	0.0262
985	0.046	0.0904	0.0416	0.0437	0.0262
986	0.0458	0.0901	0.0415	0.0435	0.0261
987	0.0458	0.0899	0.0413	0.0435	0.0261
988	0.0456	0.0897	0.0412	0.0434	0.0259
989	0.0456	0.0895	0.0411	0.0432	0.0258
990	0.0453	0.0892	0.0409	0.043	0.0258
991	0.0452	0.0889	0.0409	0.043	0.0258
992	0.045	0.0886	0.0407	0.0428	0.0256
993	0.045	0.0884	0.0407	0.0427	0.0254
994	0.0448	0.0881	0.0405	0.0425	0.0254
995	0.0445	0.0878	0.0403	0.0424	0.0253
996	0.0444	0.0877	0.0402	0.0422	0.0252
997	0.0442	0.0873	0.04	0.042	0.025
998	0.0441	0.087	0.0399	0.0419	0.0249
999	0.044	0.0867	0.0396	0.0418	0.0248
1000	0.0438	0.0865	0.0396	0.0415	0.0246

## Sheet: Sebiferum
Wavelength(nm)	Sample#1	Sample#2	Sample#3	Sample#4	Sample#5
400	0.9309	0.9146	0.823233	0.904667	0.776566
401	0.936067	0.919467	0.829133	0.909633	0.782799
402	0.942667	0.925733	0.836467	0.915933	0.790199
403	0.950333	0.9329	0.844967	0.9233	0.798666
404	0.958967	0.941067	0.8544	0.931667	0.808399
405	0.968433	0.949967	0.8644	0.9406	0.818399
406	0.978667	0.959467	0.875667	0.9505	0.829733
407	0.988667	0.9689	0.8862	0.959833	0.840299
408	0.999	0.978433	0.897233	0.969733	0.851532
409	1.00877	0.987667	0.907767	0.9791	0.862166
410	1.0174	0.995833	0.9172	0.987367	0.871732
411	1.025	1.00303	0.925533	0.994733	0.880299
412	1.0318	1.00937	0.933267	1.00117	0.888066
413	1.0373	1.01467	0.939167	1.00637	0.894032
414	1.04117	1.01803	0.943633	1.00997	0.898666
415	1.04377	1.0204	0.946833	1.0124	0.901966
416	1.0452	1.02167	0.9488	1.01363	0.903932
417	1.0455	1.02203	0.949667	1.014	0.905032
418	1.0457	1.02203	0.950367	1.0139	0.905732
419	1.045	1.02147	0.9501	1.01323	0.905766
420	1.04537	1.02173	0.951067	1.01363	0.906799
421	1.04593	1.02213	0.9522	1.01423	0.908399
422	1.04763	1.02387	0.954567	1.01593	0.910932
423	1.05117	1.02697	0.958667	1.0194	0.915299
424	1.05637	1.03183	0.9645	1.0244	0.921499
425	1.06257	1.0378	0.9716	1.03053	0.928699
426	1.07033	1.04507	0.98	1.038	0.937332
427	1.07923	1.05347	0.9896	1.0468	0.947299
428	1.0888	1.06243	1.0001	1.05607	0.958032
429	1.0995	1.07243	1.0114	1.06647	0.969566
430	1.10957	1.08183	1.02227	1.07653	0.980932
431	1.11857	1.09013	1.03177	1.08493	0.990566
432	1.12593	1.0968	1.03973	1.09193	0.998766
433	1.13087	1.10137	1.04507	1.0966	1.00417
434	1.1327	1.10293	1.04743	1.09813	1.00663
435	1.1307	1.10063	1.04557	1.096	1.00497
436	1.125	1.095	1.03997	1.09003	0.999199
437	1.1154	1.08573	1.03053	1.08043	0.989666
438	1.10103	1.07177	1.01603	1.06627	0.975466
439	1.08397	1.05517	0.9988	1.04937	0.958199
440	1.06407	1.0361	0.978633	1.0297	0.938066
441	1.042	1.01497	0.956233	1.008	0.915799
442	1.0193	0.993533	0.933367	0.9857	0.892632
443	0.995133	0.9707	0.909233	0.962133	0.868432
444	0.971533	0.948167	0.885433	0.938967	0.844732
445	0.948967	0.926533	0.862733	0.917067	0.822166
446	0.927533	0.9058	0.841233	0.896133	0.800899
447	0.907367	0.886633	0.821	0.8766	0.781033
448	0.887767	0.868067	0.8015	0.857567	0.761666
449	0.869833	0.850867	0.7835	0.8401	0.743833
450	0.853167	0.835467	0.767	0.824067	0.727433
451	0.8389	0.822033	0.7529	0.810267	0.713399
452	0.8259	0.809667	0.74	0.797733	0.700733
453	0.814933	0.799167	0.729233	0.787167	0.690133
454	0.805467	0.790033	0.719867	0.778033	0.680966
455	0.796967	0.781933	0.7118	0.77	0.673233
456	0.789967	0.775267	0.7051	0.763267	0.666799
457	0.784267	0.7698	0.6997	0.757733	0.661533
458	0.7803	0.766133	0.6961	0.754167	0.658233
459	0.777533	0.763267	0.693633	0.751467	0.656033
460	0.775833	0.761567	0.692333	0.749767	0.654866
461	0.775533	0.761167	0.692567	0.749533	0.655333
462	0.7762	0.7616	0.6937	0.7502	0.656666
463	0.777267	0.762267	0.695	0.751067	0.658233
464	0.7786	0.763233	0.696633	0.752133	0.659933
465	0.7798	0.764133	0.6983	0.753267	0.661833
466	0.780967	0.764867	0.699633	0.754233	0.663366
467	0.7808	0.764433	0.699933	0.753933	0.663899
468	0.780033	0.763467	0.6993	0.7531	0.663366
469	0.777933	0.761233	0.6977	0.751033	0.661966
470	0.774267	0.757433	0.694133	0.747167	0.658399
471	0.7678	0.751133	0.688033	0.740933	0.652399
472	0.759633	0.7431	0.6801	0.733067	0.644899
473	0.7492	0.733033	0.669867	0.723	0.634833
474	0.7367	0.7211	0.657733	0.711067	0.623033
475	0.722933	0.708133	0.644167	0.697667	0.609399
476	0.7077	0.693767	0.6291	0.683133	0.594466
477	0.6909	0.678133	0.612467	0.667	0.577833
478	0.672667	0.660667	0.5944	0.649467	0.559833
479	0.653633	0.642567	0.5756	0.6312	0.541166
480	0.6335	0.623533	0.5557	0.611967	0.521566
481	0.6135	0.6046	0.535867	0.592733	0.501799
482	0.593167	0.585467	0.515667	0.5732	0.481933
483	0.5731	0.566567	0.495667	0.553967	0.461966
484	0.5535	0.548233	0.476267	0.5351	0.4425
485	0.533133	0.528933	0.455933	0.5153	0.422033
486	0.513333	0.510233	0.436333	0.4963	0.4025
487	0.4945	0.492433	0.4176	0.478267	0.383966
488	0.4767	0.475433	0.400033	0.461133	0.366466
489	0.459	0.458467	0.382367	0.443967	0.3489
490	0.4422	0.442667	0.365867	0.427867	0.3326
491	0.4271	0.4284	0.350833	0.413267	0.317633
492	0.4128	0.414867	0.336733	0.3995	0.3036
493	0.399533	0.402333	0.323633	0.3867	0.290566
494	0.386933	0.390467	0.311233	0.374667	0.278266
495	0.375067	0.3791	0.299667	0.363167	0.2667
496	0.364233	0.368833	0.2891	0.352733	0.2562
497	0.3544	0.359533	0.2794	0.343267	0.2467
498	0.344833	0.350433	0.2702	0.334133	0.237733
499	0.336133	0.3421	0.261633	0.325733	0.2292
500	0.3285	0.3349	0.254367	0.318533	0.222133
501	0.321867	0.3285	0.248033	0.3121	0.2159
502	0.3156	0.322633	0.242033	0.306033	0.21
503	0.310233	0.317333	0.2368	0.300833	0.2048
504	0.304933	0.312333	0.231867	0.295867	0.200133
505	0.300167	0.307733	0.2274	0.2912	0.1957
506	0.295867	0.303667	0.223367	0.2871	0.191933
507	0.2921	0.299967	0.219867	0.283467	0.188466
508	0.2883	0.296333	0.216467	0.2799	0.185233
509	0.285067	0.293267	0.213633	0.276833	0.182433
510	0.282367	0.2906	0.2111	0.274233	0.180133
511	0.279567	0.2878	0.208633	0.2714	0.177766
512	0.277233	0.285433	0.206533	0.2693	0.175833
513	0.274867	0.283233	0.2046	0.267	0.1741
514	0.273133	0.281467	0.203	0.2653	0.1726
515	0.271167	0.279567	0.2015	0.263567	0.1712
516	0.269767	0.278133	0.200233	0.262167	0.170066
517	0.268333	0.276633	0.1991	0.260833	0.169166
518	0.2672	0.275533	0.1983	0.259767	0.1684
519	0.265833	0.274067	0.197167	0.258333	0.1674
520	0.264667	0.273	0.1964	0.257333	0.166833
521	0.263767	0.272033	0.1957	0.2564	0.166233
522	0.2629	0.271033	0.195267	0.2556	0.165867
523	0.261867	0.270033	0.194467	0.254733	0.165333
524	0.2613	0.269367	0.194067	0.254067	0.164967
525	0.260267	0.2683	0.193467	0.253167	0.164533
526	0.259633	0.267633	0.1931	0.252533	0.164333
527	0.259167	0.2671	0.192867	0.252167	0.164133
528	0.258267	0.266133	0.1922	0.2512	0.163567
529	0.2577	0.265567	0.192067	0.250767	0.1636
530	0.2571	0.2648	0.191633	0.250167	0.1634
531	0.256767	0.264533	0.191667	0.249933	0.1634
532	0.255767	0.263367	0.190867	0.2489	0.162867
533	0.2554	0.263	0.190867	0.248633	0.1629
534	0.254833	0.2624	0.190533	0.248133	0.1627
535	0.254167	0.261667	0.190067	0.2474	0.1623
536	0.2533	0.2607	0.189533	0.246667	0.161967
537	0.252933	0.2602	0.189433	0.246233	0.161833
538	0.2521	0.259433	0.188933	0.245533	0.161633
539	0.251367	0.258533	0.188333	0.244667	0.161033
540	0.2507	0.2578	0.187967	0.244133	0.160867
541	0.2497	0.256733	0.1872	0.243167	0.160233
542	0.249033	0.2561	0.186867	0.2426	0.160033
543	0.2483	0.255267	0.186333	0.2418	0.159533
544	0.247533	0.254533	0.185833	0.2411	0.159133
545	0.2467	0.2536	0.185267	0.240333	0.158667
546	0.246033	0.253	0.1849	0.239667	0.158367
547	0.245267	0.252033	0.184267	0.238933	0.1579
548	0.2446	0.2514	0.1839	0.2383	0.1576
549	0.244067	0.250833	0.1837	0.2378	0.157467
550	0.243433	0.2501	0.183133	0.237133	0.157
551	0.242867	0.2495	0.1829	0.236633	0.156933
552	0.242367	0.248967	0.182667	0.2362	0.1568
553	0.241967	0.248467	0.1825	0.235767	0.156733
554	0.2416	0.248067	0.182433	0.2354	0.156733
555	0.241233	0.247667	0.182367	0.235133	0.156733
556	0.241333	0.247533	0.1826	0.235133	0.157067
557	0.241233	0.2474	0.182733	0.235133	0.157367
558	0.2413	0.247467	0.1832	0.235233	0.157867
559	0.241533	0.247533	0.183633	0.2354	0.1584
560	0.241667	0.2475	0.184033	0.2356	0.158967
561	0.242133	0.248	0.184833	0.236033	0.159867
562	0.242533	0.248267	0.185367	0.236433	0.1605
563	0.243033	0.248733	0.186267	0.237067	0.161533
564	0.2438	0.249333	0.187167	0.2377	0.162433
565	0.2441	0.249567	0.187833	0.2381	0.163233
566	0.244767	0.250167	0.188667	0.2387	0.1642
567	0.245533	0.250767	0.189733	0.239567	0.1653
568	0.2462	0.251367	0.190633	0.2401	0.166267
569	0.2469	0.251867	0.191633	0.2409	0.1675
570	0.247533	0.2525	0.1925	0.241467	0.168366
571	0.248133	0.252967	0.193333	0.242067	0.1693
572	0.248567	0.253333	0.194	0.2425	0.170066
573	0.249	0.2536	0.194667	0.242933	0.1708
574	0.249467	0.254067	0.1954	0.243367	0.1716
575	0.2499	0.254367	0.196133	0.2439	0.172466
576	0.2503	0.2546	0.196667	0.244233	0.173066
577	0.250533	0.254867	0.197233	0.244467	0.173733
578	0.251	0.255267	0.197933	0.245	0.174566
579	0.251167	0.255267	0.198267	0.245	0.174866
580	0.251533	0.2555	0.198867	0.2455	0.175666
581	0.251933	0.2558	0.199433	0.245833	0.1763
582	0.252	0.255733	0.199767	0.2459	0.176833
583	0.252333	0.256033	0.2003	0.246233	0.177433
584	0.252033	0.255767	0.200233	0.245967	0.177466
585	0.251833	0.255433	0.2003	0.245833	0.177666
586	0.251833	0.2552	0.200367	0.2457	0.177733
587	0.251667	0.255133	0.200567	0.245733	0.178133
588	0.2514	0.254733	0.2004	0.245367	0.178033
589	0.2514	0.2547	0.2006	0.2454	0.178266
590	0.251133	0.254367	0.2005	0.2451	0.178266
591	0.250933	0.254133	0.200533	0.245	0.178433
592	0.2508	0.2539	0.2006	0.2448	0.178566
593	0.2507	0.253767	0.200733	0.2447	0.1788
594	0.250967	0.253967	0.201133	0.244933	0.179266
595	0.2515	0.2544	0.201933	0.245567	0.1802
596	0.252133	0.254933	0.202833	0.2462	0.1812
597	0.2529	0.255533	0.203833	0.246933	0.182366
598	0.253833	0.256367	0.204933	0.247867	0.183533
599	0.255267	0.2577	0.206633	0.2493	0.1853
600	0.2566	0.258933	0.2083	0.250567	0.186966
601	0.258367	0.260467	0.210267	0.2523	0.189166
602	0.26	0.262033	0.212233	0.254033	0.191266
603	0.261667	0.2635	0.2141	0.255633	0.193166
604	0.263733	0.265433	0.2164	0.257633	0.195566
605	0.265633	0.267167	0.218533	0.259567	0.197866
606	0.267433	0.2688	0.220567	0.2613	0.199966
607	0.2693	0.2705	0.222733	0.263067	0.202133
608	0.2707	0.271733	0.2244	0.264467	0.2039
609	0.2725	0.273433	0.2264	0.266167	0.2059
610	0.2737	0.2746	0.227833	0.267467	0.207466
611	0.275033	0.275733	0.229367	0.268767	0.209066
612	0.2757	0.276233	0.230267	0.2694	0.2101
613	0.2765	0.277033	0.231333	0.270233	0.211266
614	0.2767	0.277167	0.2317	0.270433	0.211633
615	0.2769	0.277267	0.232033	0.2706	0.212066
616	0.276867	0.2772	0.232267	0.270567	0.212333
617	0.276567	0.2769	0.2321	0.270233	0.2122
618	0.275933	0.276233	0.2316	0.269733	0.211866
619	0.275267	0.275567	0.231233	0.269033	0.211466
620	0.274233	0.2744	0.230267	0.268	0.2106
621	0.2734	0.273633	0.2297	0.267167	0.21
622	0.2723	0.272567	0.228733	0.2662	0.209233
623	0.2709	0.271233	0.227433	0.264733	0.207866
624	0.2696	0.269867	0.226267	0.263467	0.2069
625	0.268033	0.268367	0.2249	0.262	0.2055
626	0.2665	0.2668	0.2234	0.2605	0.204133
627	0.2653	0.265667	0.2224	0.259333	0.203133
628	0.264133	0.264467	0.221233	0.258067	0.202033
629	0.262833	0.263233	0.2202	0.256933	0.201166
630	0.262	0.2624	0.219633	0.256067	0.200533
631	0.261767	0.262033	0.219467	0.255833	0.200533
632	0.261933	0.262067	0.2197	0.256	0.200933
633	0.2621	0.262167	0.2201	0.256133	0.2013
634	0.2632	0.263233	0.221433	0.257233	0.2028
635	0.265	0.264967	0.2234	0.259033	0.204833
636	0.267167	0.266867	0.225767	0.2611	0.207333
637	0.270167	0.269733	0.229	0.264	0.210633
638	0.273467	0.272767	0.232533	0.267333	0.214366
639	0.277333	0.2764	0.236633	0.271133	0.218633
640	0.281933	0.280667	0.2416	0.2755	0.223766
641	0.2875	0.285867	0.247367	0.280967	0.229633
642	0.293467	0.291567	0.2536	0.286867	0.235966
643	0.2997	0.297567	0.260233	0.2931	0.242833
644	0.306467	0.3039	0.2672	0.299633	0.2498
645	0.3137	0.3108	0.274933	0.306867	0.257666
646	0.321833	0.318433	0.283433	0.3148	0.2663
647	0.3307	0.326667	0.292567	0.323367	0.2757
648	0.3399	0.335233	0.3021	0.332367	0.285333
649	0.350467	0.345333	0.313267	0.342833	0.2968
650	0.363133	0.357467	0.3265	0.3553	0.310233
651	0.375833	0.3695	0.339567	0.3676	0.323333
652	0.390867	0.383767	0.355333	0.382433	0.339166
653	0.408267	0.400267	0.373567	0.3996	0.357533
654	0.4269	0.417833	0.3929	0.417967	0.377266
655	0.447167	0.436767	0.4139	0.437767	0.398533
656	0.468833	0.4572	0.436267	0.4591	0.421466
657	0.491467	0.478833	0.459733	0.481267	0.445
658	0.513433	0.499867	0.482467	0.502733	0.468
659	0.535367	0.5206	0.505067	0.524167	0.490533
660	0.555233	0.539567	0.525767	0.543733	0.511333
661	0.572667	0.5561	0.543933	0.5609	0.529533
662	0.5864	0.568733	0.558	0.574367	0.543999
663	0.5956	0.577467	0.5677	0.583333	0.553699
664	0.5998	0.581433	0.572167	0.5875	0.558199
665	0.598733	0.580433	0.571133	0.5864	0.557099
666	0.5921	0.574067	0.564733	0.58	0.550733
667	0.579467	0.5619	0.551733	0.5676	0.537666
668	0.561667	0.544833	0.533567	0.550033	0.519366
669	0.5394	0.523733	0.5108	0.528267	0.496633
670	0.513833	0.499667	0.4846	0.503	0.469966
671	0.485033	0.472467	0.455367	0.474933	0.440333
672	0.4544	0.443133	0.4239	0.444767	0.408766
673	0.422067	0.4123	0.390867	0.413167	0.375633
674	0.391533	0.3829	0.3596	0.383167	0.344133
675	0.361133	0.354	0.328567	0.3534	0.312966
676	0.331567	0.325933	0.2984	0.3245	0.282766
677	0.305	0.300733	0.271233	0.298533	0.2557
678	0.2805	0.2775	0.246233	0.274567	0.230633
679	0.258467	0.256533	0.223867	0.252933	0.207966
680	0.238967	0.238	0.203933	0.2338	0.187933
681	0.221167	0.221167	0.185933	0.216533	0.1699
682	0.2066	0.2072	0.171033	0.202167	0.155
683	0.194533	0.195567	0.158767	0.190433	0.142767
684	0.183933	0.1854	0.148	0.180067	0.1322
685	0.1752	0.177167	0.1391	0.171433	0.123167
686	0.167233	0.169567	0.1311	0.1638	0.115267
687	0.1609	0.163433	0.124733	0.157433	0.108767
688	0.155533	0.158367	0.119533	0.152367	0.103667
689	0.150933	0.1539	0.114867	0.1478	0.0990666
690	0.147033	0.150167	0.110933	0.143967	0.0951999
691	0.143533	0.146833	0.107567	0.140467	0.0917332
692	0.141333	0.144733	0.105333	0.1383	0.0894666
693	0.1388	0.142033	0.102967	0.1359	0.0873666
694	0.1368	0.1403	0.1009	0.1339	0.0853332
695	0.134833	0.1383	0.0990333	0.131933	0.0833332
696	0.133233	0.136833	0.0976	0.130533	0.0821999
697	0.1321	0.1356	0.0965	0.1293	0.0809999
698	0.130667	0.1341	0.0951	0.127933	0.0797999
699	0.1296	0.133133	0.0942	0.126767	0.0788666
700	0.128533	0.132033	0.0933667	0.125867	0.0780666
701	0.127667	0.131267	0.0925667	0.125	0.0773333
702	0.1272	0.1307	0.0920333	0.124467	0.0766666
703	0.126067	0.1296	0.0911667	0.123467	0.0759999
704	0.1254	0.1289	0.0906	0.1228	0.0755333
705	0.124867	0.128433	0.09	0.1223	0.0749999
706	0.124233	0.127833	0.0896333	0.1217	0.0746666
707	0.1237	0.127333	0.0892667	0.1211	0.0742666
708	0.1234	0.126833	0.0889667	0.1209	0.0741666
709	0.122533	0.1262	0.0882667	0.1201	0.0734666
710	0.121933	0.125533	0.0877333	0.1195	0.0728999
711	0.1215	0.1249	0.0872667	0.118933	0.0725333
712	0.121267	0.124767	0.0874	0.118767	0.0726333
713	0.1209	0.124267	0.0869667	0.118367	0.0722999
714	0.120133	0.123533	0.0863333	0.1178	0.0718999
715	0.119767	0.123167	0.0860667	0.1174	0.0716666
716	0.119467	0.122833	0.0858667	0.117033	0.0714666
717	0.119233	0.122533	0.0858	0.116833	0.0715333
718	0.118767	0.1221	0.0854	0.116433	0.0711666
719	0.1183	0.121567	0.0851	0.115933	0.0708999
720	0.1178	0.1211	0.0846667	0.115533	0.0705333
721	0.117333	0.1206	0.0843	0.115067	0.0701999
722	0.1169	0.1202	0.0840667	0.114733	0.0699666
723	0.116767	0.120067	0.084	0.114667	0.0700999
724	0.116767	0.119933	0.0841	0.1145	0.0702999
725	0.116367	0.119467	0.0838	0.114167	0.0701333
726	0.116033	0.119167	0.0835	0.1138	0.0698666
727	0.115567	0.118833	0.0833333	0.113467	0.0696999
728	0.115267	0.118567	0.0829667	0.1133	0.0694999
729	0.1148	0.117767	0.0825667	0.112767	0.0691666
730	0.114733	0.1179	0.0827	0.112667	0.0692333
731	0.114233	0.1173	0.0823	0.112167	0.0688999
732	0.113733	0.116767	0.0817667	0.111533	0.0681999
733	0.1135	0.116633	0.0817	0.111667	0.0684666
734	0.113267	0.1162	0.0816667	0.111167	0.0683999
735	0.1126	0.115467	0.0811	0.110633	0.0678999
736	0.1127	0.115667	0.0812667	0.110767	0.0681333
737	0.112067	0.115	0.0807333	0.1101	0.0675666
738	0.111833	0.114733	0.0804333	0.1098	0.0674333
739	0.111233	0.114	0.0799667	0.1093	0.0669999
740	0.1113	0.114067	0.0802667	0.109367	0.0671999
741	0.1107	0.113667	0.0798333	0.1088	0.0667666
742	0.1105	0.113233	0.0795	0.108467	0.0666666
743	0.11	0.1129	0.0792	0.1081	0.0664333
744	0.1095	0.1123	0.0788333	0.107567	0.0659999
745	0.109633	0.112433	0.079	0.107733	0.0663333
746	0.108867	0.111767	0.0783667	0.107	0.0655999
747	0.109033	0.111833	0.0786333	0.1071	0.0658999
748	0.1085	0.111133	0.0782	0.106567	0.0655333
749	0.108067	0.110933	0.0779333	0.106267	0.0651999
750	0.107767	0.1105	0.0776	0.105933	0.0650333
751	0.107867	0.110633	0.0778333	0.105967	0.0653333
752	0.1075	0.110133	0.0775333	0.105633	0.0651666
753	0.106967	0.109467	0.0770667	0.1051	0.0646666
754	0.106533	0.1092	0.0767667	0.1047	0.0643333
755	0.106233	0.109	0.0767	0.104367	0.0642333
756	0.105767	0.108333	0.0762	0.1039	0.0639333
757	0.105433	0.108033	0.0760333	0.1037	0.0638999
758	0.1053	0.107833	0.0759667	0.1033	0.0636333
759	0.105033	0.107467	0.0756667	0.103133	0.0634333
760	0.1046	0.1072	0.0755	0.1029	0.0633999
761	0.104533	0.106933	0.0753667	0.102567	0.0630666
762	0.104	0.1065	0.0749667	0.102233	0.0629999
763	0.1036	0.106	0.0749	0.1019	0.0628666
764	0.103467	0.1059	0.0746333	0.1016	0.0623999
765	0.1034	0.1059	0.0747333	0.101667	0.0626999
766	0.1027	0.1052	0.0741667	0.101033	0.0622666
767	0.102633	0.104867	0.0739	0.1008	0.0620999
768	0.102233	0.104667	0.0737667	0.100533	0.0618999
769	0.101933	0.104333	0.0737	0.100333	0.0619333
770	0.101467	0.103967	0.0733333	0.0997333	0.0616666
771	0.101167	0.103567	0.0730333	0.0995333	0.0614333
772	0.100667	0.102867	0.0725667	0.0988	0.0607999
773	0.100533	0.102633	0.0724	0.0987333	0.0607666
774	0.100967	0.103233	0.0730333	0.0991667	0.0613999
775	0.100267	0.1025	0.0725	0.0986333	0.0608999
776	0.0997333	0.101967	0.0718	0.0981	0.0602999
777	0.0997333	0.101967	0.0718667	0.0979333	0.0603333
778	0.0989667	0.1012	0.0714333	0.0973	0.0599999
779	0.0990667	0.101267	0.0716333	0.0974333	0.0602333
780	0.0986667	0.100767	0.0710333	0.0970333	0.0596666
781	0.0987333	0.100967	0.0712667	0.0971333	0.0599333
782	0.0980333	0.100367	0.0707333	0.0963667	0.0593333
783	0.0979667	0.1	0.0707333	0.0963	0.0594666
784	0.0978333	0.100167	0.0708667	0.0962333	0.0596333
785	0.0975	0.0996333	0.0703	0.0957667	0.0590666
786	0.0969333	0.0990667	0.0700333	0.0954667	0.0590999
787	0.0967	0.0988333	0.0698333	0.0951333	0.0588333
788	0.0968	0.0989	0.0699	0.0952	0.0587666
789	0.0962667	0.0985	0.0696333	0.0948	0.0586666
790	0.0960333	0.0982	0.0695333	0.0944333	0.0585333
791	0.0955333	0.0976333	0.0688667	0.0939667	0.0579666
792	0.0958333	0.0979	0.0693	0.0942667	0.0583333
793	0.0949667	0.0971	0.0687	0.0934333	0.0577999
794	0.0950333	0.0972	0.0687333	0.0934333	0.0577666
795	0.0949333	0.0969	0.0686333	0.0933333	0.0577333
796	0.0942	0.0962667	0.0680667	0.0926667	0.0573333
797	0.0942667	0.0963	0.0681667	0.0926667	0.0572666
798	0.0937333	0.0958	0.0677333	0.0921333	0.0569999
799	0.0938667	0.0958333	0.0681	0.0924	0.0572666
800	0.0934	0.0952	0.0675333	0.0917667	0.0567333
801	0.0933333	0.0953333	0.0676333	0.0918	0.0568999
802	0.0929333	0.0949	0.0672667	0.0914	0.0565999
803	0.0925333	0.0944333	0.067	0.0909333	0.0563999
804	0.0923667	0.0944667	0.0668333	0.0908333	0.0561999
805	0.0922	0.0940333	0.0667667	0.0907	0.0561999
806	0.0914	0.0934333	0.0661667	0.09	0.0557333
807	0.0909	0.0928667	0.0657667	0.0894667	0.0552999
808	0.0908333	0.0927	0.0655667	0.0892	0.0551999
809	0.0904667	0.0923333	0.0652667	0.0890333	0.0548999
810	0.0908333	0.0926667	0.0657	0.0893	0.0554666
811	0.0908	0.0925667	0.0656667	0.0890667	0.0551999
812	0.0900667	0.0919667	0.0651333	0.0886333	0.0547666
813	0.0898	0.0916333	0.0648333	0.0883333	0.0546666
814	0.0894667	0.0913333	0.0648667	0.0880333	0.0545333
815	0.0890333	0.0908667	0.0642667	0.0876333	0.0540999
816	0.0890667	0.0908	0.0643333	0.0875	0.0542333
817	0.0887	0.0905333	0.0642667	0.0872	0.0541666
818	0.0884667	0.0901667	0.0637667	0.087	0.0536999
819	0.0882	0.0900333	0.0638333	0.0868333	0.0537666
820	0.0877333	0.0894667	0.0636333	0.0863667	0.0536999
821	0.0879667	0.0898333	0.0636667	0.0866333	0.0536999
822	0.0875	0.0893667	0.0634	0.0861333	0.0533333
823	0.0870667	0.0887333	0.0628333	0.0855667	0.0528666
824	0.0868333	0.0885667	0.0628	0.0853	0.0527333
825	0.0866667	0.0883667	0.0625333	0.0852333	0.0526333
826	0.0860333	0.0878	0.0621667	0.0845	0.0522333
827	0.0858667	0.0876667	0.0620333	0.0845333	0.0522333
828	0.0851	0.0869667	0.0614333	0.0837	0.0515999
829	0.0847333	0.0865333	0.0610333	0.0833	0.0511999
830	0.0845333	0.0863333	0.0609333	0.0832	0.0511999
831	0.0845667	0.0863333	0.0609	0.0832	0.0510999
832	0.0841667	0.0859667	0.0605	0.0827667	0.0508333
833	0.0835667	0.0853667	0.06	0.0821667	0.0503333
834	0.0832333	0.0851333	0.0598667	0.0819667	0.0502999
835	0.0828	0.0845667	0.0593667	0.0813667	0.0497333
836	0.0827	0.0845333	0.0594	0.0813667	0.0497666
837	0.0822	0.0839667	0.0589333	0.0808	0.0493666
838	0.0821333	0.0839667	0.0589333	0.0807667	0.0493
839	0.0814667	0.0833	0.0583667	0.0800667	0.0488333
840	0.0814333	0.0832	0.0584333	0.0801333	0.0489
841	0.0808667	0.0827	0.0579	0.0795333	0.0484666
842	0.0807	0.0824333	0.0578	0.0792667	0.0482333
843	0.0805	0.0822667	0.0576	0.0791333	0.0482333
844	0.0802333	0.082	0.0574	0.0788667	0.0479666
845	0.0800333	0.0818667	0.0573	0.0788	0.0480666
846	0.0797333	0.0814667	0.0570667	0.0783333	0.0476666
847	0.0795667	0.0813333	0.0569667	0.0783333	0.0477
848	0.0792333	0.081	0.0567333	0.0779333	0.0475
849	0.0790667	0.0808	0.0565667	0.0777667	0.0473
850	0.0787667	0.0805333	0.0563667	0.0774333	0.0471333
851	0.0785667	0.0802667	0.0563	0.0772667	0.0470666
852	0.0784	0.0801	0.0561	0.0771	0.0469666
853	0.0780333	0.0797333	0.0558667	0.0767667	0.0467
854	0.0779	0.0796	0.0557667	0.0766333	0.0467
855	0.0775	0.0792333	0.0554667	0.0762	0.0463333
856	0.0774333	0.0792	0.0554667	0.0762	0.0464666
857	0.0772667	0.0788667	0.0553	0.0758667	0.0462
858	0.0770333	0.0787333	0.0552	0.0758333	0.0462333
859	0.0767333	0.0784	0.055	0.0754667	0.0459666
860	0.0766333	0.0783333	0.0548333	0.0754	0.0458666
861	0.0764	0.0780333	0.0546667	0.0751	0.0457
862	0.0761	0.0777333	0.0545	0.0748667	0.0455666
863	0.0760333	0.0777	0.0544667	0.0748	0.0456
864	0.0757333	0.0774	0.0542333	0.0745333	0.0453666
865	0.0756667	0.0773333	0.0542333	0.0744667	0.0453333
866	0.0755333	0.0770667	0.0541333	0.0742667	0.0453
867	0.0751333	0.0767333	0.0538	0.0739333	0.0450333
868	0.0749667	0.0766	0.0536667	0.0737667	0.0449
869	0.0748	0.0763667	0.0536	0.0736333	0.0448666
870	0.0747	0.0762667	0.0535333	0.0735	0.0447333
871	0.0744	0.0759667	0.0532667	0.0731667	0.0445333
872	0.0741667	0.0757	0.0531333	0.073	0.0444666
873	0.0739667	0.0755	0.0529333	0.0728	0.0443
874	0.0738	0.0752667	0.0529	0.0726333	0.0442333
875	0.0735333	0.0750667	0.0527	0.0724	0.0441
876	0.0733333	0.0748333	0.0525	0.0721333	0.0439
877	0.0730667	0.0745667	0.0523333	0.0719333	0.0438
878	0.0729667	0.0744	0.0522333	0.0718	0.0437
879	0.0728	0.0742333	0.0520667	0.0716	0.0435666
880	0.0727	0.0741667	0.0521	0.0715333	0.0436
881	0.0724333	0.0739	0.0518667	0.0713	0.0434
882	0.0723667	0.0738	0.0518333	0.0712	0.0433666
883	0.0721333	0.0735667	0.0517333	0.0709667	0.0432333
884	0.072	0.0734333	0.0516	0.0708667	0.0432333
885	0.0718	0.0732333	0.0515	0.0706667	0.0430666
886	0.0716	0.0730667	0.0512667	0.0704667	0.0428666
887	0.0715333	0.0729	0.0513	0.0703667	0.0429333
888	0.0712333	0.0726667	0.0510667	0.0701333	0.0427333
889	0.0711667	0.0726333	0.0510667	0.0700333	0.0427333
890	0.0708333	0.0722333	0.0508	0.0697333	0.0425
891	0.0709667	0.0723	0.0509333	0.0698	0.0426666
892	0.0704667	0.0718333	0.0505333	0.0693667	0.0422666
893	0.0704333	0.0718333	0.0505667	0.0693667	0.0423666
894	0.07	0.0713333	0.0502333	0.0689333	0.0420666
895	0.07	0.0713667	0.0502333	0.0689	0.0420666
896	0.0697667	0.0711	0.0500667	0.0686667	0.0419
897	0.0694667	0.0708	0.0498333	0.0684	0.0417
898	0.0693	0.0705667	0.0497333	0.0682	0.0416
899	0.069	0.0702667	0.0494333	0.0679	0.0413
900	0.0687333	0.0699667	0.0492	0.0676	0.0411333
901	0.0684667	0.0697667	0.0490333	0.0674333	0.041
902	0.0681667	0.0694333	0.0487667	0.0670333	0.0406666
903	0.0679667	0.0691667	0.0486	0.0668667	0.0406333
904	0.0676667	0.0689333	0.0484333	0.0666667	0.0404666
905	0.0674667	0.0687	0.0482333	0.0664	0.0402666
906	0.0671333	0.0683667	0.0479333	0.0660667	0.04
907	0.0670667	0.0682667	0.0479333	0.0660333	0.0400333
908	0.0666333	0.0678667	0.0475667	0.0656333	0.0397
909	0.0664	0.0676	0.0473333	0.0653667	0.0394666
910	0.0662333	0.0674333	0.0472333	0.0652	0.0394
911	0.0660333	0.0673333	0.0471	0.0650333	0.0392
912	0.0661333	0.0673667	0.0472667	0.0651333	0.0394666
913	0.0659667	0.0671667	0.0471333	0.0649333	0.0393333
914	0.0658667	0.0669667	0.0470333	0.0648333	0.0393333
915	0.0658333	0.067	0.0471333	0.0648333	0.0393666
916	0.0657667	0.0669	0.0470667	0.0647667	0.0393333
917	0.0656667	0.0668	0.047	0.0646333	0.0393
918	0.0655333	0.0665333	0.0468	0.0644333	0.0391
919	0.0653667	0.0665	0.0468667	0.0643667	0.0392
920	0.0652667	0.0663333	0.0467667	0.0642333	0.0391
921	0.0651333	0.0662667	0.0467333	0.0641667	0.0391
922	0.065	0.0661	0.0466	0.064	0.0389666
923	0.0648667	0.0659667	0.0465	0.0638667	0.0388666
924	0.0646667	0.0657667	0.0464	0.0636667	0.0388
925	0.0646	0.0656333	0.0463667	0.0636	0.0387666
926	0.0644	0.0654667	0.0462	0.0634333	0.0386666
927	0.0642667	0.0653333	0.0461	0.0633	0.0386
928	0.0641333	0.0652	0.0460667	0.0632	0.0385666
929	0.0639	0.0649333	0.0458333	0.0629333	0.0383333
930	0.0639	0.0649667	0.0459667	0.0629667	0.0385
931	0.0637	0.0647	0.0457667	0.0627333	0.0383
932	0.0636	0.0646	0.0457	0.0626	0.0382333
933	0.0633333	0.0644	0.0455333	0.0624333	0.0381333
934	0.0633333	0.0643333	0.0455333	0.0624	0.0381666
935	0.0631667	0.0641333	0.0454	0.0622	0.038
936	0.0631333	0.0641	0.0454667	0.0622	0.0381333
937	0.0629333	0.0639333	0.0453	0.0620333	0.0379666
938	0.0629667	0.0639333	0.0453333	0.0620667	0.038
939	0.0628	0.0637667	0.0452667	0.0618667	0.0379333
940	0.0627667	0.0637	0.0452667	0.0618667	0.0379666
941	0.0627333	0.0636667	0.0452667	0.0618333	0.038
942	0.0627333	0.0635667	0.0452667	0.0617333	0.0379666
943	0.0627667	0.0636333	0.0453667	0.0618333	0.0381
944	0.0628	0.0636667	0.0454333	0.0619	0.0382333
945	0.0627	0.0636	0.0454	0.0618	0.0381666
946	0.0626667	0.0635333	0.0454	0.0618	0.0382
947	0.0626	0.0634667	0.0454	0.0617333	0.0382333
948	0.0625667	0.0634667	0.0454333	0.0617333	0.0382666
949	0.0626333	0.0635333	0.0455333	0.0618	0.0384
950	0.0626333	0.0635	0.0455333	0.0617333	0.0383666
951	0.0625667	0.0634	0.0455333	0.0617	0.0384333
952	0.0625	0.0633667	0.0455333	0.0616	0.0383666
953	0.0623	0.0631333	0.0453667	0.0614	0.0382666
954	0.0623	0.0630667	0.0454333	0.0614	0.0383333
955	0.062	0.0628	0.0451667	0.0611333	0.0381
956	0.0618667	0.0627	0.0451	0.0610333	0.0380666
957	0.0617333	0.0625333	0.0450333	0.0609	0.0380333
958	0.0615667	0.0623667	0.0448667	0.0607	0.0378333
959	0.0614333	0.0623	0.0448333	0.0606333	0.0378666
960	0.0613667	0.0622	0.0448333	0.0606	0.0379
961	0.0614333	0.0622	0.0448667	0.0606	0.0379333
962	0.0613	0.0621333	0.0448333	0.0605333	0.0379
963	0.0613333	0.0621333	0.0449	0.0605333	0.0379666
964	0.0614	0.0622333	0.0450333	0.0606333	0.0381333
965	0.0614667	0.0622667	0.0451	0.0606667	0.0382333
966	0.0613	0.0621	0.045	0.0605	0.0381666
967	0.0614333	0.0621667	0.0451333	0.0605667	0.0382333
968	0.0612667	0.0620333	0.0450333	0.0604667	0.0381666
969	0.0611	0.0618667	0.0449333	0.0603	0.0381
970	0.0611	0.0618333	0.0449667	0.0603	0.0381333
971	0.0609667	0.0617	0.0448667	0.0601667	0.0380333
972	0.0610333	0.0617667	0.0449667	0.0602333	0.0381333
973	0.0609	0.0616	0.0448333	0.0600667	0.0380333
974	0.0608333	0.0615667	0.0448667	0.0600333	0.0380333
975	0.0605667	0.0612333	0.0446333	0.0597667	0.0379
976	0.0606333	0.0613	0.0446667	0.0598	0.0379333
977	0.0604	0.0611333	0.0445333	0.0596333	0.0378
978	0.0602333	0.0609333	0.0444	0.0594333	0.0377
979	0.0601333	0.0608	0.0443333	0.0593333	0.0376333
980	0.0599667	0.0607	0.0442333	0.0592	0.0375666
981	0.0599	0.0606	0.0441667	0.0591333	0.0375
982	0.0598	0.0604667	0.0440667	0.0589667	0.0374
983	0.0596	0.0602667	0.0439333	0.0588	0.0372666
984	0.0594333	0.0601	0.0438333	0.0586333	0.0372
985	0.0593333	0.0600333	0.0437667	0.0585667	0.0371666
986	0.0591333	0.0598	0.0436	0.0583667	0.0370333
987	0.059	0.0597333	0.0435333	0.0582333	0.0369666
988	0.0588333	0.0595667	0.0434	0.0581	0.0368333
989	0.0587333	0.0594333	0.0433	0.0579333	0.0367
990	0.0584667	0.0591667	0.0430667	0.0577	0.0365666
991	0.0583333	0.0590333	0.0430333	0.0576	0.0365666
992	0.0581	0.0588	0.0428333	0.0573667	0.0363666
993	0.0580333	0.0587	0.0428	0.0572667	0.0362666
994	0.0578	0.0584667	0.0426	0.0570333	0.0361333
995	0.0575333	0.0582333	0.0424	0.0568333	0.036
996	0.0574333	0.0581	0.0422667	0.0567	0.0358666
997	0.0571667	0.0578333	0.0420667	0.0564333	0.0356666
998	0.057	0.0576667	0.0419667	0.0562667	0.0355666
999	0.0567667	0.0575	0.0418	0.0560333	0.0354
1000	0.0566333	0.0572667	0.0416333	0.0558667	0.0352333

## Sheet: Pittosporum
Wavelength(nm)	Sample#1	Sample#2	Sample#3	Sample#4	Sample#5
400	0.897	0.882	0.898	0.882	0.855666
401	0.899333	0.884333	0.901	0.884333	0.857999
402	0.901333	0.886333	0.903333	0.887	0.860999
403	0.904667	0.889667	0.907333	0.890333	0.864666
404	0.908667	0.893333	0.911667	0.894333	0.868999
405	0.914	0.898667	0.917333	0.9	0.874332
406	0.919667	0.904	0.923333	0.906	0.880666
407	0.925	0.909	0.928667	0.911333	0.885999
408	0.930667	0.914333	0.935	0.917	0.891999
409	0.936	0.92	0.941	0.923	0.898332
410	0.941333	0.925	0.946333	0.928333	0.903332
411	0.946	0.929333	0.951333	0.933333	0.908666
412	0.949333	0.932667	0.955	0.937	0.912332
413	0.951667	0.935	0.957667	0.939667	0.915332
414	0.953	0.936333	0.959333	0.941333	0.916999
415	0.953333	0.936333	0.959667	0.941667	0.917332
416	0.952667	0.935667	0.959333	0.941333	0.917332
417	0.952	0.934667	0.958667	0.940667	0.916666
418	0.95	0.933	0.957	0.939	0.914999
419	0.948	0.930667	0.955	0.937333	0.913666
420	0.946	0.928667	0.953	0.935333	0.911666
421	0.944333	0.927	0.951667	0.934	0.910666
422	0.943667	0.926333	0.951333	0.933667	0.910332
423	0.944	0.926333	0.951667	0.934	0.910999
424	0.945667	0.928	0.953333	0.936	0.912999
425	0.947667	0.930333	0.955667	0.938333	0.915332
426	0.951667	0.933667	0.959667	0.942	0.919332
427	0.956667	0.939	0.965	0.947333	0.924666
428	0.961667	0.944	0.970333	0.953	0.930332
429	0.968333	0.950333	0.977	0.959333	0.936666
430	0.974333	0.956333	0.983333	0.966	0.943666
431	0.980333	0.962	0.989667	0.972	0.949666
432	0.985	0.966667	0.994333	0.977	0.954666
433	0.987333	0.969	0.997	0.979667	0.957666
434	0.988333	0.97	0.997667	0.981	0.958332
435	0.986667	0.968	0.996	0.979333	0.956999
436	0.981333	0.962667	0.990667	0.974333	0.951999
437	0.973333	0.954667	0.982667	0.966333	0.943999
438	0.962	0.943333	0.970667	0.955	0.932332
439	0.948333	0.93	0.957	0.941667	0.918999
440	0.931667	0.913333	0.94	0.925	0.902666
441	0.914	0.895667	0.922	0.907333	0.884999
442	0.895	0.877	0.903	0.888	0.865666
443	0.875	0.857	0.882667	0.868333	0.845999
444	0.855667	0.838	0.863	0.849333	0.827333
445	0.837	0.819333	0.844	0.830667	0.808666
446	0.818667	0.801	0.825	0.812333	0.789999
447	0.801	0.783667	0.807333	0.795	0.772999
448	0.783667	0.766667	0.79	0.777667	0.755666
449	0.768333	0.751333	0.774333	0.762	0.739999
450	0.754	0.737333	0.76	0.747667	0.725999
451	0.741333	0.724333	0.747333	0.735	0.713666
452	0.729	0.712333	0.735	0.722667	0.701666
453	0.719333	0.702667	0.725	0.713	0.691999
454	0.71	0.693333	0.715667	0.704	0.682999
455	0.702333	0.685667	0.708	0.696	0.675333
456	0.694667	0.678333	0.700333	0.688667	0.667999
457	0.688333	0.671667	0.694	0.682	0.661999
458	0.683667	0.667	0.689	0.677333	0.657333
459	0.680333	0.663667	0.686	0.674	0.653999
460	0.678	0.661	0.683333	0.671667	0.651666
461	0.676	0.659333	0.681667	0.67	0.650333
462	0.675	0.658333	0.680667	0.669	0.649333
463	0.675	0.658	0.680333	0.668667	0.648999
464	0.675667	0.658667	0.681	0.669667	0.649999
465	0.676	0.659333	0.681333	0.670333	0.650333
466	0.676333	0.659667	0.682	0.671	0.651333
467	0.676667	0.66	0.682	0.671333	0.651333
468	0.676333	0.659667	0.681667	0.671333	0.650999
469	0.675	0.658667	0.680333	0.67	0.649666
470	0.672667	0.656333	0.678	0.668	0.647666
471	0.669333	0.653	0.674667	0.665	0.644666
472	0.664333	0.648	0.669667	0.66	0.639666
473	0.657667	0.641667	0.663	0.653667	0.633666
474	0.649667	0.633667	0.655	0.645667	0.625666
475	0.640667	0.624667	0.646	0.636667	0.616999
476	0.630333	0.615	0.636	0.626667	0.606999
477	0.618667	0.603333	0.624667	0.615333	0.596333
478	0.606667	0.591667	0.612333	0.603333	0.584333
479	0.593667	0.578667	0.599333	0.590333	0.571333
480	0.579667	0.565	0.585	0.576333	0.557333
481	0.565667	0.551	0.571	0.562333	0.543666
482	0.551333	0.537	0.556667	0.548	0.529333
483	0.537333	0.523333	0.542333	0.534	0.514999
484	0.523	0.509667	0.528333	0.52	0.501333
485	0.509	0.495667	0.513667	0.505667	0.486666
486	0.494667	0.482	0.499667	0.491667	0.472666
487	0.481667	0.469333	0.486333	0.478667	0.459333
488	0.468667	0.456333	0.473333	0.465667	0.446333
489	0.455667	0.443333	0.459667	0.452333	0.432666
490	0.443667	0.431667	0.447333	0.440333	0.420666
491	0.432333	0.420667	0.436	0.429	0.409
492	0.421	0.409667	0.424667	0.417667	0.398
493	0.411333	0.4	0.414667	0.408	0.388
494	0.402	0.391	0.405333	0.398667	0.378666
495	0.392667	0.382	0.396	0.389333	0.369333
496	0.384333	0.373667	0.387333	0.380667	0.360666
497	0.377	0.366333	0.38	0.373667	0.353666
498	0.369333	0.358667	0.372333	0.365667	0.346
499	0.362667	0.352	0.365333	0.359	0.339333
500	0.356667	0.346	0.359333	0.353	0.333333
501	0.351	0.340333	0.353667	0.347	0.327666
502	0.345333	0.335	0.348	0.341667	0.322333
503	0.341333	0.331	0.344	0.337667	0.318333
504	0.336333	0.326333	0.339333	0.333	0.314
505	0.332333	0.322	0.335	0.328667	0.309666
506	0.329333	0.319	0.332	0.325667	0.306666
507	0.325667	0.315667	0.328667	0.322	0.303333
508	0.322333	0.312	0.325	0.318667	0.3
509	0.319667	0.309667	0.322667	0.316	0.297666
510	0.317333	0.307	0.32	0.313667	0.295333
511	0.314333	0.304333	0.317333	0.311	0.293
512	0.312333	0.302333	0.315333	0.309	0.291
513	0.310333	0.3	0.313	0.306667	0.288666
514	0.308333	0.298333	0.311333	0.305	0.287
515	0.306333	0.296333	0.309333	0.303	0.285333
516	0.304333	0.294333	0.307333	0.301	0.283333
517	0.303333	0.293333	0.306333	0.3	0.282333
518	0.301333	0.291333	0.304333	0.298	0.280666
519	0.299667	0.29	0.302667	0.296667	0.279333
520	0.298667	0.289	0.301667	0.295667	0.278333
521	0.297333	0.287667	0.300667	0.294333	0.277333
522	0.295667	0.286	0.298667	0.292667	0.275333
523	0.294667	0.285333	0.298	0.292	0.275
524	0.293667	0.284	0.296667	0.290667	0.273666
525	0.292	0.282667	0.295	0.289333	0.272333
526	0.290667	0.281333	0.294	0.288	0.271333
527	0.29	0.280667	0.293	0.287333	0.270666
528	0.288667	0.279333	0.292	0.286	0.269333
529	0.288	0.278667	0.291	0.285333	0.268666
530	0.286667	0.277333	0.29	0.284	0.267666
531	0.286	0.276667	0.289	0.283333	0.266666
532	0.285	0.276	0.288333	0.282667	0.266333
533	0.284	0.275	0.287333	0.281667	0.265333
534	0.282667	0.273667	0.286	0.280667	0.264333
535	0.282	0.273	0.285333	0.279667	0.263333
536	0.280333	0.271333	0.284	0.278333	0.262333
537	0.28	0.271	0.283333	0.277667	0.261666
538	0.278667	0.269667	0.282	0.276667	0.260666
539	0.277667	0.268667	0.281	0.275667	0.259666
540	0.276667	0.267667	0.28	0.274667	0.258666
541	0.275667	0.266667	0.279	0.273667	0.257666
542	0.274667	0.266	0.278333	0.273	0.257333
543	0.273667	0.265	0.277333	0.272	0.256333
544	0.272667	0.264	0.276333	0.271	0.255333
545	0.271667	0.263	0.275333	0.27	0.254666
546	0.271	0.262333	0.274333	0.269333	0.253666
547	0.27	0.261333	0.273333	0.268333	0.252666
548	0.269	0.260667	0.272667	0.267667	0.252333
549	0.268333	0.259667	0.272	0.267	0.251666
550	0.267667	0.259	0.271333	0.266	0.250666
551	0.267	0.258667	0.270667	0.265667	0.250333
552	0.266	0.257667	0.269667	0.264667	0.249333
553	0.265333	0.256667	0.269	0.264	0.249
554	0.264667	0.256333	0.268667	0.263333	0.248666
555	0.264333	0.256	0.268333	0.263333	0.248333
556	0.264	0.255667	0.267667	0.262667	0.247666
557	0.263333	0.255	0.267333	0.262333	0.247666
558	0.263333	0.255	0.267333	0.262333	0.247666
559	0.263	0.254667	0.267	0.262333	0.247666
560	0.262667	0.254667	0.266667	0.262	0.247333
561	0.262667	0.254667	0.266667	0.262	0.247333
562	0.263333	0.255	0.267333	0.262333	0.247666
563	0.263	0.254667	0.267	0.262333	0.247666
564	0.263	0.254667	0.267	0.262333	0.248
565	0.263333	0.255333	0.267667	0.262667	0.248333
566	0.263667	0.255333	0.268	0.263	0.249
567	0.264	0.255667	0.268	0.263333	0.249
568	0.264	0.256	0.268333	0.263667	0.249333
569	0.264	0.256	0.268333	0.263667	0.249333
570	0.264333	0.256	0.268667	0.264	0.25
571	0.264333	0.256	0.268667	0.264	0.25
572	0.264667	0.256667	0.269333	0.264333	0.250666
573	0.265	0.257	0.269333	0.264667	0.250666
574	0.265	0.257	0.269333	0.264667	0.250666
575	0.265333	0.257	0.269667	0.265	0.251
576	0.265333	0.257	0.269667	0.265	0.251333
577	0.265333	0.257333	0.27	0.265333	0.251666
578	0.265	0.257	0.27	0.265	0.251666
579	0.265	0.257	0.27	0.265	0.251666
580	0.265	0.257	0.27	0.265	0.251666
581	0.264667	0.256667	0.269667	0.265	0.251666
582	0.264667	0.256667	0.269667	0.265	0.251666
583	0.264667	0.256667	0.269667	0.265	0.251666
584	0.264667	0.256667	0.269667	0.265	0.251666
585	0.263667	0.256	0.269	0.264333	0.251333
586	0.263667	0.255667	0.268667	0.264	0.251
587	0.263667	0.255667	0.268667	0.264	0.251
588	0.262667	0.254667	0.267667	0.263	0.250333
589	0.261667	0.254	0.267	0.262333	0.249666
590	0.261667	0.253667	0.266667	0.262	0.249333
591	0.260667	0.253	0.266	0.261333	0.248666
592	0.261	0.253	0.266333	0.261667	0.249333
593	0.260333	0.252333	0.265333	0.261	0.248333
594	0.260333	0.252333	0.265333	0.261	0.248333
595	0.260333	0.252333	0.265333	0.261	0.248333
596	0.260333	0.252667	0.265667	0.261333	0.249
597	0.260667	0.253	0.266	0.261333	0.249
598	0.261333	0.253667	0.266667	0.262333	0.25
599	0.261333	0.253667	0.266667	0.262333	0.250333
600	0.262667	0.254667	0.268	0.263667	0.251666
601	0.263667	0.255667	0.269	0.264667	0.252666
602	0.264667	0.257	0.270333	0.266	0.254
603	0.266	0.258333	0.271667	0.267	0.255
604	0.267	0.259	0.272667	0.268333	0.256666
605	0.268333	0.260667	0.274333	0.269667	0.258
606	0.269333	0.261667	0.275333	0.270667	0.259
607	0.270667	0.263	0.276333	0.272	0.260333
608	0.272	0.264333	0.278	0.273667	0.262
609	0.272667	0.265	0.279	0.274333	0.263
610	0.273667	0.266	0.28	0.275333	0.264
611	0.274333	0.266667	0.280333	0.275667	0.264333
612	0.275	0.267333	0.281	0.276667	0.265
613	0.275333	0.267667	0.281667	0.277333	0.266
614	0.275333	0.267667	0.281667	0.277333	0.266
615	0.275667	0.268	0.282	0.277333	0.266
616	0.275333	0.267667	0.281667	0.277333	0.266
617	0.275333	0.267667	0.281667	0.277333	0.266
618	0.274333	0.266667	0.280667	0.276333	0.265333
619	0.274	0.266667	0.280333	0.276	0.264666
620	0.273	0.265333	0.279	0.274667	0.263333
621	0.272	0.264667	0.278333	0.274	0.263
622	0.271	0.263667	0.277333	0.273	0.262
623	0.269667	0.262	0.275667	0.271667	0.260333
624	0.268	0.260667	0.274333	0.27	0.259
625	0.267	0.259667	0.273333	0.269	0.258
626	0.265333	0.257667	0.271667	0.267333	0.256666
627	0.264	0.256667	0.270333	0.266	0.255333
628	0.262667	0.255333	0.269	0.265	0.254333
629	0.261333	0.254	0.267333	0.263333	0.252666
630	0.26	0.252667	0.266333	0.262	0.251333
631	0.259333	0.252	0.265333	0.261333	0.250666
632	0.258667	0.251333	0.265	0.261	0.250333
633	0.258333	0.250667	0.264667	0.260333	0.25
634	0.258667	0.251	0.264667	0.260667	0.250333
635	0.259	0.251667	0.265333	0.261	0.250666
636	0.260333	0.252667	0.266667	0.262333	0.252333
637	0.261333	0.254	0.268	0.263667	0.253666
638	0.263	0.255333	0.269333	0.265333	0.255333
639	0.265	0.257667	0.271667	0.267667	0.258
640	0.268	0.260667	0.274667	0.270667	0.261
641	0.271333	0.263667	0.278333	0.273667	0.264333
642	0.275	0.267	0.281667	0.277333	0.268
643	0.279333	0.271333	0.286333	0.282	0.272666
644	0.283667	0.275667	0.290667	0.286	0.277
645	0.289	0.281	0.296333	0.291667	0.282666
646	0.294333	0.286	0.301667	0.297	0.288333
647	0.300667	0.292	0.308	0.303333	0.294666
648	0.307	0.298667	0.314667	0.309667	0.301333
649	0.315	0.306667	0.322667	0.317667	0.309
650	0.324	0.315667	0.332333	0.327	0.318666
651	0.333333	0.324667	0.341667	0.336333	0.328333
652	0.344333	0.335667	0.353333	0.347667	0.34
653	0.357333	0.349	0.366667	0.361	0.353333
654	0.372	0.363	0.381333	0.375667	0.368
655	0.386667	0.377333	0.396333	0.390667	0.383
656	0.404667	0.395667	0.414667	0.409	0.401333
657	0.422333	0.413	0.433	0.426667	0.419333
658	0.44	0.430667	0.451	0.444333	0.437
659	0.457667	0.448	0.469	0.462333	0.455
660	0.474667	0.465	0.486667	0.479667	0.472666
661	0.489333	0.479667	0.502	0.495	0.488333
662	0.502333	0.492667	0.515	0.508	0.500999
663	0.511	0.501	0.524	0.517	0.510333
664	0.517	0.506667	0.529667	0.522667	0.515999
665	0.518333	0.508	0.531333	0.524333	0.517666
666	0.514667	0.504667	0.527667	0.521	0.514333
667	0.507667	0.497667	0.520667	0.514	0.507333
668	0.495667	0.486	0.508333	0.502	0.495
669	0.479667	0.47	0.491667	0.485667	0.478666
670	0.460667	0.451333	0.472667	0.466333	0.459333
671	0.439333	0.430333	0.450667	0.444667	0.437333
672	0.415333	0.406667	0.426333	0.420667	0.413333
673	0.391	0.382667	0.401667	0.396667	0.389333
674	0.366667	0.358667	0.376667	0.372	0.364333
675	0.342667	0.334667	0.352	0.347667	0.339666
676	0.319	0.311	0.327667	0.323333	0.315333
677	0.297333	0.29	0.305333	0.301333	0.293
678	0.277	0.27	0.284667	0.281333	0.272666
679	0.259	0.252	0.266333	0.262667	0.254
680	0.242333	0.235667	0.249	0.246	0.237
681	0.228	0.221333	0.234333	0.231333	0.222333
682	0.215667	0.209333	0.222	0.219	0.21
683	0.205333	0.199333	0.211667	0.208667	0.199666
684	0.196	0.190333	0.201667	0.199	0.189333
685	0.188667	0.182667	0.194	0.191667	0.182333
686	0.182	0.176333	0.187667	0.185	0.175666
687	0.175667	0.170333	0.181333	0.178667	0.169333
688	0.171667	0.166	0.177	0.174333	0.165
689	0.167	0.161667	0.172333	0.17	0.160667
690	0.164	0.158667	0.169333	0.167	0.157667
691	0.161	0.155667	0.166333	0.164	0.154667
692	0.158667	0.153333	0.163667	0.161333	0.152
693	0.157333	0.151667	0.162	0.16	0.150333
694	0.155	0.15	0.16	0.158	0.148333
695	0.153333	0.148333	0.158333	0.156	0.146667
696	0.151667	0.146333	0.156667	0.154333	0.145333
697	0.150667	0.145667	0.155667	0.154	0.144667
698	0.149667	0.144333	0.154333	0.152667	0.143333
699	0.149	0.143667	0.153667	0.151667	0.142333
700	0.148	0.143	0.153	0.151	0.141667
701	0.147	0.142	0.152	0.15	0.140667
702	0.146	0.141	0.151	0.149	0.139667
703	0.145333	0.140667	0.150333	0.148667	0.139333
704	0.145	0.14	0.15	0.148	0.139
705	0.144333	0.139333	0.149	0.147333	0.138
706	0.144	0.139	0.149	0.147	0.137667
707	0.143	0.138	0.148	0.146	0.137
708	0.142333	0.137667	0.147333	0.145667	0.136333
709	0.141667	0.136667	0.146667	0.145	0.136
710	0.141333	0.136667	0.146333	0.144667	0.135667
711	0.140333	0.135667	0.145333	0.143667	0.134667
712	0.140333	0.135667	0.145333	0.143667	0.134667
713	0.14	0.135	0.145	0.143	0.134
714	0.139667	0.134667	0.144667	0.143	0.134
715	0.138333	0.133667	0.143333	0.141667	0.133
716	0.138333	0.133667	0.143333	0.141667	0.132667
717	0.138	0.133	0.143	0.141	0.132
718	0.137333	0.132667	0.142333	0.140667	0.131667
719	0.136667	0.131667	0.141667	0.14	0.131333
720	0.136333	0.131667	0.141333	0.139667	0.131
721	0.135667	0.130667	0.140667	0.139	0.130333
722	0.135667	0.130667	0.140667	0.139	0.130333
723	0.134667	0.129667	0.139667	0.138	0.129333
724	0.134333	0.129667	0.139333	0.137667	0.129
725	0.133667	0.128667	0.138667	0.137	0.128333
726	0.133667	0.128667	0.138667	0.137	0.128333
727	0.132667	0.128	0.138	0.136333	0.128
728	0.132667	0.128	0.138	0.136333	0.127667
729	0.132667	0.127667	0.137667	0.136	0.127667
730	0.132	0.127333	0.137333	0.135333	0.127
731	0.131667	0.126667	0.136667	0.135	0.126667
732	0.131	0.126333	0.136333	0.134333	0.126
733	0.130667	0.126	0.136	0.134333	0.126
734	0.130667	0.126	0.136	0.134333	0.126
735	0.129667	0.125	0.135	0.133333	0.125333
736	0.129333	0.124333	0.134333	0.133	0.124667
737	0.129	0.124333	0.134	0.132667	0.124333
738	0.128667	0.124	0.134	0.132333	0.124333
739	0.128667	0.123667	0.133667	0.132	0.123667
740	0.128333	0.123333	0.133667	0.131667	0.123667
741	0.127333	0.122667	0.132667	0.131333	0.123333
742	0.127	0.122333	0.132	0.130667	0.122333
743	0.126667	0.122	0.132	0.130333	0.122333
744	0.126667	0.121667	0.131667	0.13	0.121667
745	0.126	0.121333	0.131	0.129667	0.121667
746	0.125667	0.121	0.131	0.129333	0.121333
747	0.125333	0.120333	0.130333	0.129	0.121
748	0.125	0.120667	0.130333	0.129	0.121
749	0.124667	0.12	0.13	0.128333	0.120333
750	0.123333	0.119	0.129	0.127667	0.119667
751	0.123667	0.119	0.129	0.127333	0.119667
752	0.123667	0.119	0.129	0.127333	0.119667
753	0.123	0.118667	0.128333	0.127	0.119333
754	0.123	0.118333	0.128	0.126667	0.118667
755	0.122667	0.118	0.128	0.126333	0.118667
756	0.122	0.117667	0.127333	0.126	0.118333
757	0.121667	0.117	0.126667	0.125667	0.117333
758	0.121333	0.116667	0.126667	0.125333	0.117667
759	0.121	0.116333	0.126667	0.125	0.117667
760	0.120667	0.116333	0.126333	0.124667	0.117333
761	0.120667	0.116	0.126	0.124333	0.116667
762	0.120333	0.115333	0.125333	0.124	0.116
763	0.119667	0.115	0.125	0.123333	0.116
764	0.119667	0.115	0.124667	0.123667	0.116
765	0.119333	0.114667	0.124667	0.123333	0.115667
766	0.118667	0.114	0.124	0.122333	0.115
767	0.118	0.113667	0.123333	0.122	0.114667
768	0.118	0.113667	0.123333	0.122	0.114333
769	0.117667	0.113333	0.123333	0.121667	0.114333
770	0.117	0.112667	0.122333	0.121	0.113667
771	0.117	0.112667	0.122333	0.121	0.113333
772	0.117333	0.112667	0.122667	0.121333	0.114
773	0.117	0.112667	0.122333	0.121	0.113667
774	0.116333	0.111667	0.121667	0.120333	0.113
775	0.115333	0.111	0.121	0.119667	0.112333
776	0.115667	0.111	0.121	0.119333	0.112
777	0.115	0.110667	0.120333	0.119	0.111667
778	0.115	0.110667	0.120333	0.119	0.111667
779	0.114	0.109667	0.119333	0.118	0.111
780	0.114	0.109667	0.119333	0.118	0.110667
781	0.114	0.109667	0.119333	0.118	0.110667
782	0.113667	0.109333	0.119333	0.117667	0.110667
783	0.113	0.108667	0.118333	0.117	0.11
784	0.113	0.108667	0.118333	0.117	0.11
785	0.112667	0.108333	0.118	0.117	0.109667
786	0.112333	0.108333	0.118	0.116333	0.109333
787	0.112	0.107667	0.117333	0.116	0.109333
788	0.111667	0.107333	0.117	0.116	0.109
789	0.111	0.106667	0.116333	0.115	0.108
790	0.111	0.106667	0.116333	0.115	0.108
791	0.110667	0.106333	0.116	0.115	0.108
792	0.110333	0.105667	0.115667	0.114333	0.107667
793	0.11	0.105667	0.115333	0.114	0.107333
794	0.109667	0.105333	0.115	0.114	0.107
795	0.109333	0.105	0.115	0.113667	0.107
796	0.109	0.105	0.114667	0.113333	0.106667
797	0.109333	0.105333	0.114667	0.113667	0.106667
798	0.108667	0.104333	0.114	0.113	0.106
799	0.108	0.103667	0.113333	0.112	0.105333
800	0.108	0.104	0.113667	0.112333	0.105667
801	0.107333	0.103333	0.112667	0.111667	0.105
802	0.107333	0.103333	0.112667	0.111667	0.105
803	0.107	0.103	0.112667	0.111333	0.104667
804	0.107	0.102667	0.112333	0.111	0.104667
805	0.106	0.102	0.111667	0.110333	0.104
806	0.106	0.102	0.111667	0.110333	0.104
807	0.105667	0.101667	0.111	0.109667	0.103
808	0.105667	0.102	0.111333	0.11	0.103333
809	0.105	0.100667	0.110333	0.109	0.102667
810	0.105	0.100667	0.110333	0.109	0.102667
811	0.104333	0.100333	0.109667	0.108667	0.102
812	0.104667	0.100667	0.11	0.108667	0.102333
813	0.104333	0.100333	0.109667	0.108667	0.102333
814	0.103667	0.0996667	0.109	0.107667	0.101333
815	0.103667	0.1	0.109333	0.108	0.101667
816	0.103667	0.0996667	0.109	0.107667	0.101333
817	0.103333	0.099	0.108333	0.107333	0.100667
818	0.102667	0.099	0.108333	0.107	0.100667
819	0.102667	0.0986667	0.108	0.106667	0.100333
820	0.102333	0.0983333	0.107667	0.106667	0.0999999
821	0.101333	0.0973333	0.106667	0.105667	0.0993332
822	0.101667	0.0976667	0.107	0.105667	0.0993332
823	0.101333	0.0973333	0.106667	0.105667	0.0993332
824	0.101	0.0973333	0.106333	0.105333	0.0989999
825	0.101	0.097	0.106	0.105	0.0986666
826	0.101	0.097	0.106	0.105	0.0986666
827	0.100667	0.0966667	0.105667	0.105	0.0986666
828	0.0996667	0.0963333	0.105	0.104	0.0976666
829	0.099	0.0956667	0.104667	0.103667	0.0976666
830	0.099	0.0953333	0.104333	0.103333	0.0969999
831	0.099	0.0953333	0.104333	0.103333	0.0973332
832	0.0986667	0.0953333	0.104	0.103	0.0966666
833	0.0983333	0.095	0.103667	0.103	0.0966666
834	0.0983333	0.0946667	0.103333	0.102667	0.0963332
835	0.098	0.0946667	0.103	0.102333	0.0959999
836	0.0973333	0.0936667	0.102333	0.101667	0.0956666
837	0.0973333	0.0936667	0.102333	0.101667	0.0956666
838	0.097	0.0933333	0.101667	0.101	0.0946666
839	0.0966667	0.093	0.101333	0.101	0.0946666
840	0.0963333	0.0926667	0.101333	0.100667	0.0943332
841	0.096	0.0926667	0.101	0.100333	0.0943332
842	0.096	0.0923333	0.100667	0.1	0.0936666
843	0.0956667	0.092	0.100333	0.1	0.0936666
844	0.095	0.0916667	0.1	0.0993333	0.0933332
845	0.095	0.0913333	0.0996667	0.099	0.0926666
846	0.095	0.0913333	0.0996667	0.099	0.0926666
847	0.094	0.0906667	0.099	0.0983333	0.0923332
848	0.0946667	0.091	0.0993333	0.099	0.0926666
849	0.094	0.0903333	0.0986667	0.098	0.0919999
850	0.0936667	0.09	0.0983333	0.098	0.0919999
851	0.0936667	0.0903333	0.0983333	0.0976667	0.0913332
852	0.0933333	0.09	0.098	0.0976667	0.0913332
853	0.093	0.0896667	0.098	0.0973333	0.0913332
854	0.0926667	0.089	0.0973333	0.097	0.0909999
855	0.0926667	0.089	0.0973333	0.097	0.0909999
856	0.0923333	0.089	0.097	0.0966667	0.0906666
857	0.0923333	0.089	0.097	0.0966667	0.0903332
858	0.092	0.0883333	0.0966667	0.096	0.0899999
859	0.0916667	0.088	0.0963333	0.096	0.0899999
860	0.0913333	0.088	0.096	0.0956667	0.0896666
861	0.0913333	0.088	0.096	0.0956667	0.0896666
862	0.091	0.0876667	0.096	0.0953333	0.0893332
863	0.0906667	0.087	0.0953333	0.095	0.0889999
864	0.091	0.0873333	0.0956667	0.095	0.0889999
865	0.0903333	0.087	0.095	0.0946667	0.0886666
866	0.0903333	0.087	0.095	0.0946667	0.0886666
867	0.09	0.0866667	0.095	0.0943333	0.0886666
868	0.09	0.0866667	0.095	0.0943333	0.0886666
869	0.0893333	0.086	0.094	0.0936667	0.0876666
870	0.0893333	0.086	0.094	0.0936667	0.0876666
871	0.089	0.0856667	0.094	0.0933333	0.0876666
872	0.0886667	0.0856667	0.0936667	0.093	0.0869999
873	0.0883333	0.0853333	0.0933333	0.093	0.0873332
874	0.0883333	0.085	0.093	0.0926667	0.0866666
875	0.0883333	0.085	0.093	0.0926667	0.0866666
876	0.0883333	0.085	0.093	0.0926667	0.0866666
877	0.0876667	0.0846667	0.0926667	0.092	0.0863332
878	0.0873333	0.084	0.092	0.0916667	0.0859999
879	0.0873333	0.0843333	0.0923333	0.092	0.0863332
880	0.0873333	0.084	0.092	0.0916667	0.0856666
881	0.0873333	0.084	0.092	0.0916667	0.0856666
882	0.0863333	0.0833333	0.0913333	0.091	0.0853332
883	0.0863333	0.0833333	0.0913333	0.091	0.0853332
884	0.0863333	0.0833333	0.0913333	0.091	0.0853332
885	0.0863333	0.083	0.091	0.0906667	0.0849999
886	0.0863333	0.083	0.091	0.0906667	0.0849999
887	0.086	0.083	0.0906667	0.0903333	0.0843332
888	0.0853333	0.0823333	0.0903333	0.09	0.0843332
889	0.0853333	0.0823333	0.0903333	0.09	0.0843332
890	0.0853333	0.0823333	0.0903333	0.09	0.0843332
891	0.0853333	0.082	0.09	0.0896667	0.0839999
892	0.085	0.082	0.0896667	0.0893333	0.0836666
893	0.0846667	0.0816667	0.0893333	0.0893333	0.0836666
894	0.0843333	0.0813333	0.0893333	0.089	0.0833332
895	0.0843333	0.0813333	0.0893333	0.089	0.0833332
896	0.0836667	0.0806667	0.0883333	0.0883333	0.0826666
897	0.0833333	0.0803333	0.0883333	0.088	0.0826666
898	0.083	0.08	0.0876667	0.0873333	0.0816666
899	0.083	0.08	0.0876667	0.0873333	0.0816666
900	0.0823333	0.0793333	0.0873333	0.087	0.0816666
901	0.0823333	0.0793333	0.0873333	0.087	0.0816666
902	0.082	0.079	0.0866667	0.0863333	0.0809999
903	0.0816667	0.0786667	0.0863333	0.0863333	0.0806666
904	0.082	0.079	0.0866667	0.0863333	0.0806666
905	0.081	0.078	0.0856667	0.0853333	0.0799999
906	0.081	0.078	0.0856667	0.0853333	0.0796666
907	0.0803333	0.0773333	0.0853333	0.085	0.0796666
908	0.08	0.077	0.0846667	0.0843333	0.0789999
909	0.0796667	0.0766667	0.0843333	0.0843333	0.0789999
910	0.08	0.077	0.0846667	0.0843333	0.0789999
911	0.0796667	0.0766667	0.0843333	0.0843333	0.0786666
912	0.08	0.077	0.0846667	0.0843333	0.0789999
913	0.08	0.077	0.0846667	0.0843333	0.0789999
914	0.0796667	0.0766667	0.0843333	0.0843333	0.0786666
915	0.08	0.077	0.0846667	0.0843333	0.0789999
916	0.0793333	0.0763333	0.0843333	0.084	0.0786666
917	0.0793333	0.0766667	0.084	0.084	0.0783333
918	0.079	0.0763333	0.084	0.0836667	0.0783333
919	0.079	0.076	0.0836667	0.0833333	0.0779999
920	0.079	0.076	0.0836667	0.0833333	0.0779999
921	0.079	0.076	0.0836667	0.0833333	0.0779999
922	0.0783333	0.0756667	0.083	0.083	0.0776666
923	0.0783333	0.0756667	0.083	0.083	0.0776666
924	0.078	0.075	0.0826667	0.0823333	0.0773333
925	0.078	0.075	0.0826667	0.0823333	0.0773333
926	0.078	0.075	0.0826667	0.0823333	0.0769999
927	0.078	0.075	0.0826667	0.0823333	0.0773333
928	0.078	0.075	0.0826667	0.0823333	0.0769999
929	0.0776667	0.0746667	0.082	0.0816667	0.0763333
930	0.077	0.074	0.0816667	0.0813333	0.0763333
931	0.0773333	0.0743333	0.0816667	0.0816667	0.0763333
932	0.077	0.074	0.0816667	0.0813333	0.0763333
933	0.0773333	0.0743333	0.0816667	0.0816667	0.0763333
934	0.077	0.074	0.0816667	0.0813333	0.0763333
935	0.077	0.074	0.0816667	0.0813333	0.0763333
936	0.077	0.074	0.0816667	0.0813333	0.0763333
937	0.0766667	0.074	0.0813333	0.081	0.0759999
938	0.0766667	0.074	0.0813333	0.081	0.0756666
939	0.0766667	0.0736667	0.081	0.0806667	0.0753333
940	0.0766667	0.074	0.0813333	0.081	0.0756666
941	0.0766667	0.074	0.0813333	0.081	0.0759999
942	0.0766667	0.074	0.0813333	0.081	0.0756666
943	0.0766667	0.074	0.0813333	0.081	0.0759999
944	0.0766667	0.074	0.0813333	0.081	0.0759999
945	0.0766667	0.074	0.0813333	0.081	0.0759999
946	0.0766667	0.074	0.0813333	0.081	0.0759999
947	0.0766667	0.074	0.0813333	0.081	0.0759999
948	0.0766667	0.074	0.0813333	0.081	0.0759999
949	0.0766667	0.074	0.0813333	0.081	0.0759999
950	0.077	0.0743333	0.0813333	0.0813333	0.0759999
951	0.077	0.0743333	0.0813333	0.0813333	0.0759999
952	0.0766667	0.074	0.0813333	0.081	0.0759999
953	0.0766667	0.0736667	0.081	0.0806667	0.0756666
954	0.0766667	0.0736667	0.081	0.0806667	0.0756666
955	0.0766667	0.0736667	0.081	0.0806667	0.0756666
956	0.0763333	0.0736667	0.0806667	0.0803333	0.0753333
957	0.0763333	0.0736667	0.0806667	0.0803333	0.0749999
958	0.0763333	0.0736667	0.0806667	0.0803333	0.0753333
959	0.0763333	0.0736667	0.0806667	0.0803333	0.0749999
960	0.0763333	0.0736667	0.0806667	0.0803333	0.0749999
961	0.0763333	0.0736667	0.0806667	0.0803333	0.0753333
962	0.0763333	0.0736667	0.0806667	0.0803333	0.0753333
963	0.0766667	0.0736667	0.081	0.0806667	0.0756666
964	0.0766667	0.0736667	0.081	0.0806667	0.0756666
965	0.0766667	0.0736667	0.081	0.0806667	0.0756666
966	0.0766667	0.0736667	0.081	0.0806667	0.0756666
967	0.0766667	0.0736667	0.081	0.0806667	0.0756666
968	0.0766667	0.0736667	0.081	0.0806667	0.0756666
969	0.0766667	0.0736667	0.081	0.0806667	0.0756666
970	0.0766667	0.0736667	0.081	0.0806667	0.0756666
971	0.0766667	0.0736667	0.081	0.0806667	0.0756666
972	0.0766667	0.0736667	0.081	0.0806667	0.0756666
973	0.076	0.073	0.08	0.08	0.0749999
974	0.076	0.073	0.08	0.08	0.0749999
975	0.076	0.073	0.08	0.08	0.0749999
976	0.076	0.073	0.08	0.08	0.0749999
977	0.0756667	0.0726667	0.08	0.0796667	0.0749999
978	0.0756667	0.0726667	0.08	0.0796667	0.0746666
979	0.0756667	0.0726667	0.08	0.0796667	0.0746666
980	0.0756667	0.0726667	0.08	0.0796667	0.0746666
981	0.0753333	0.0723333	0.0796667	0.0796667	0.0746666
982	0.0753333	0.0723333	0.0796667	0.0796667	0.0746666
983	0.075	0.072	0.079	0.079	0.0739999
984	0.075	0.072	0.079	0.079	0.0739999
985	0.075	0.072	0.079	0.079	0.0739999
986	0.0743333	0.0713333	0.0786667	0.0786667	0.0739999
987	0.0743333	0.0713333	0.0786667	0.0786667	0.0736666
988	0.074	0.071	0.078	0.078	0.0729999
989	0.0736667	0.0706667	0.078	0.0776667	0.0729999
990	0.0736667	0.0706667	0.078	0.0776667	0.0729999
991	0.0733333	0.0703333	0.0776667	0.0776667	0.0729999
992	0.0733333	0.0703333	0.0776667	0.0776667	0.0729999
993	0.073	0.0703333	0.0773333	0.0773333	0.0726666
994	0.073	0.07	0.077	0.077	0.0719999
995	0.0726667	0.0696667	0.077	0.0766667	0.0719999
996	0.0723333	0.0693333	0.0766667	0.0766667	0.0719999
997	0.072	0.069	0.076	0.076	0.0713333
998	0.072	0.069	0.076	0.076	0.0713333
999	0.0716667	0.0686667	0.076	0.0756667	0.0709999
1000	0.071	0.0683333	0.0753333	0.0753333	0.0706666

## Sheet: Syringa 
Wavelength(nm)	Sample#1	Sample#2	Sample#3	Sample#4	Sample#5
400	0.8444	0.8999	0.9126	1.0787	1.0226
401	0.8468	0.9005	0.9151	1.0783	1.0269
402	0.85	0.9027	0.9191	1.0792	1.0323
403	0.8544	0.9058	0.9234	1.0817	1.0392
404	0.86	0.9097	0.9295	1.0851	1.0472
405	0.8655	0.9139	0.9354	1.0882	1.0559
406	0.8726	0.9186	0.9425	1.0931	1.0655
407	0.8792	0.9237	0.9494	1.0978	1.0747
408	0.8855	0.9287	0.9568	1.1022	1.0844
409	0.8927	0.9341	0.9636	1.1072	1.0936
410	0.8987	0.9385	0.9705	1.111	1.1019
411	0.9037	0.942	0.9763	1.1144	1.1094
412	0.9082	0.9453	0.9804	1.1167	1.1152
413	0.9108	0.9466	0.9838	1.118	1.1197
414	0.913	0.9476	0.9862	1.1186	1.1227
415	0.9141	0.9477	0.9872	1.1176	1.1251
416	0.9139	0.9469	0.9876	1.1155	1.1255
417	0.9133	0.9455	0.987	1.1134	1.1252
418	0.9116	0.9435	0.9856	1.11	1.1239
419	0.911	0.9422	0.9848	1.1078	1.1232
420	0.91	0.9405	0.9834	1.1051	1.1223
421	0.9097	0.9393	0.9834	1.1032	1.1229
422	0.9103	0.9389	0.9845	1.1028	1.1238
423	0.9125	0.9404	0.9866	1.1033	1.1266
424	0.9156	0.9423	0.9904	1.1051	1.1312
425	0.9207	0.946	0.9958	1.1089	1.1376
426	0.9261	0.9502	1.0015	1.1134	1.145
427	0.9333	0.9558	1.0093	1.1192	1.1544
428	0.9412	0.9621	1.0181	1.1259	1.1644
429	0.949	0.9681	1.0262	1.1325	1.1745
430	0.9569	0.9749	1.035	1.1394	1.1847
431	0.9643	0.9806	1.0431	1.145	1.1941
432	0.9703	0.9851	1.0487	1.1504	1.2012
433	0.9735	0.9872	1.053	1.1525	1.2066
434	0.9745	0.9871	1.054	1.152	1.2077
435	0.9722	0.985	1.0523	1.1483	1.2055
436	0.9666	0.9795	1.046	1.1418	1.199
437	0.9577	0.971	1.0369	1.1312	1.188
438	0.9446	0.9593	1.0236	1.1174	1.1724
439	0.9286	0.9445	1.0072	1.1	1.1528
440	0.911	0.9283	0.9887	1.081	1.1308
441	0.8912	0.9107	0.968	1.0596	1.1064
442	0.8708	0.8921	0.9469	1.0382	1.0814
443	0.8498	0.8737	0.9243	1.0156	1.0554
444	0.8292	0.8551	0.9024	0.9944	1.0302
445	0.8089	0.837	0.8817	0.9734	1.0059
446	0.7901	0.8203	0.8626	0.9536	0.9825
447	0.7724	0.8044	0.8444	0.9347	0.9609
448	0.7554	0.7887	0.8264	0.9165	0.9397
449	0.7398	0.7749	0.81	0.9002	0.92
450	0.726	0.7622	0.7952	0.8854	0.9027
451	0.7137	0.7512	0.7821	0.8719	0.8873
452	0.7032	0.7412	0.7708	0.8605	0.8742
453	0.6935	0.7329	0.7606	0.8505	0.8624
454	0.6855	0.7251	0.7523	0.8415	0.852
455	0.6788	0.7186	0.7453	0.8341	0.8433
456	0.6726	0.7128	0.7391	0.8272	0.8356
457	0.6678	0.7086	0.7341	0.8219	0.8299
458	0.6646	0.7051	0.7305	0.8175	0.8254
459	0.6617	0.7025	0.7277	0.814	0.822
460	0.6605	0.701	0.7264	0.8125	0.8203
461	0.6601	0.7	0.7257	0.811	0.8196
462	0.6599	0.6992	0.7257	0.81	0.8196
463	0.6604	0.6992	0.7263	0.8099	0.8206
464	0.6609	0.6993	0.7271	0.8095	0.8218
465	0.6616	0.6995	0.728	0.8099	0.8226
466	0.6622	0.6994	0.7284	0.8091	0.8235
467	0.6617	0.6985	0.7278	0.8079	0.8234
468	0.6605	0.6972	0.7266	0.8058	0.8224
469	0.6589	0.6948	0.7248	0.8033	0.8205
470	0.6554	0.6911	0.721	0.7989	0.8163
471	0.6499	0.6857	0.7153	0.7928	0.81
472	0.6432	0.6791	0.7082	0.7847	0.8014
473	0.6344	0.671	0.6991	0.7753	0.7907
474	0.6251	0.6617	0.6891	0.7648	0.7791
475	0.614	0.6511	0.6767	0.752	0.7648
476	0.6018	0.6399	0.6638	0.7392	0.7494
477	0.5892	0.628	0.6494	0.7251	0.7329
478	0.5752	0.6151	0.6346	0.7104	0.7166
479	0.5607	0.6015	0.6194	0.6947	0.6979
480	0.5455	0.5876	0.603	0.6783	0.6787
481	0.53	0.5732	0.5865	0.6614	0.6594
482	0.5147	0.559	0.5702	0.6447	0.6403
483	0.4992	0.5453	0.5538	0.6284	0.6216
484	0.4847	0.5316	0.5378	0.6127	0.6031
485	0.469	0.5176	0.5213	0.5957	0.5843
486	0.454	0.5036	0.505	0.5791	0.5656
487	0.4396	0.4907	0.4896	0.5637	0.5483
488	0.4255	0.4777	0.475	0.5487	0.5313
489	0.4117	0.4651	0.4603	0.5338	0.5146
490	0.3989	0.4531	0.4469	0.5195	0.4988
491	0.3865	0.4421	0.4337	0.5064	0.484
492	0.3751	0.4311	0.4212	0.4937	0.4697
493	0.3643	0.4214	0.4096	0.4823	0.4567
494	0.3539	0.4119	0.3987	0.471	0.4441
495	0.3443	0.4029	0.3882	0.4603	0.4322
496	0.3351	0.3944	0.3786	0.45	0.4208
497	0.3263	0.3865	0.3694	0.441	0.4105
498	0.3185	0.3792	0.3609	0.4323	0.4006
499	0.3111	0.3718	0.3528	0.4239	0.3911
500	0.3041	0.3656	0.3457	0.4169	0.3834
501	0.2979	0.3598	0.339	0.41	0.3758
502	0.2927	0.3545	0.3335	0.4042	0.3692
503	0.2876	0.3498	0.3279	0.3985	0.3628
504	0.2828	0.3449	0.3228	0.3931	0.3568
505	0.2785	0.341	0.3183	0.388	0.3513
506	0.2742	0.3369	0.3138	0.3835	0.3463
507	0.2708	0.3334	0.3096	0.3792	0.3417
508	0.2672	0.3298	0.3058	0.3753	0.3375
509	0.2643	0.327	0.3024	0.3717	0.3336
510	0.2612	0.3238	0.2993	0.3682	0.3298
511	0.2587	0.3211	0.2965	0.3654	0.3266
512	0.2565	0.3188	0.2943	0.3624	0.3238
513	0.2543	0.3165	0.2919	0.3598	0.321
514	0.2523	0.3144	0.2898	0.3577	0.3188
515	0.2504	0.3124	0.2876	0.3553	0.3165
516	0.2486	0.3104	0.2855	0.3528	0.3141
517	0.2474	0.309	0.2843	0.3513	0.3124
518	0.2461	0.3072	0.2826	0.3494	0.3108
519	0.2447	0.3057	0.281	0.3476	0.3091
520	0.2435	0.3046	0.2799	0.3464	0.3078
521	0.2423	0.3031	0.2788	0.3448	0.3067
522	0.2415	0.3019	0.2775	0.3433	0.3054
523	0.2409	0.3007	0.2766	0.3421	0.3042
524	0.24	0.2996	0.2755	0.3406	0.3031
525	0.2392	0.2985	0.2745	0.3394	0.3021
526	0.2383	0.2976	0.2737	0.3384	0.3014
527	0.2374	0.2962	0.273	0.3368	0.3003
528	0.2367	0.295	0.2716	0.3355	0.2992
529	0.2359	0.2941	0.2709	0.3345	0.2984
530	0.2354	0.2933	0.2702	0.3336	0.2975
531	0.2346	0.2922	0.2694	0.3327	0.2968
532	0.234	0.2915	0.2684	0.3313	0.296
533	0.2332	0.2903	0.2676	0.3304	0.2952
534	0.2329	0.2896	0.2671	0.3296	0.2946
535	0.2322	0.2887	0.2659	0.3282	0.2938
536	0.2312	0.2872	0.2649	0.3269	0.2925
537	0.2304	0.2865	0.2643	0.3259	0.2917
538	0.2299	0.2856	0.2634	0.3247	0.291
539	0.229	0.2842	0.2623	0.3235	0.2901
540	0.2283	0.2835	0.2614	0.3226	0.289
541	0.2273	0.2823	0.2605	0.3214	0.2881
542	0.2267	0.2814	0.2595	0.32	0.2869
543	0.226	0.2802	0.2586	0.3191	0.2863
544	0.225	0.279	0.2577	0.3179	0.2852
545	0.2239	0.278	0.2565	0.3163	0.2839
546	0.2234	0.2768	0.2558	0.3153	0.2834
547	0.2223	0.2757	0.2547	0.314	0.2821
548	0.2218	0.275	0.2541	0.3129	0.2815
549	0.2209	0.2739	0.2529	0.3119	0.2805
550	0.2203	0.2732	0.2525	0.311	0.2799
551	0.2195	0.272	0.2515	0.3099	0.279
552	0.2188	0.2713	0.2507	0.3088	0.2782
553	0.2182	0.2704	0.2497	0.3078	0.2776
554	0.2181	0.2696	0.2493	0.3072	0.2773
555	0.2177	0.2692	0.2489	0.3065	0.2768
556	0.217	0.268	0.2481	0.3054	0.2761
557	0.217	0.2678	0.2479	0.3051	0.2764
558	0.2167	0.2674	0.2475	0.3047	0.2761
559	0.2169	0.2668	0.2475	0.3043	0.2761
560	0.2164	0.2663	0.2473	0.3037	0.2761
561	0.217	0.2665	0.2474	0.3039	0.2765
562	0.217	0.2664	0.2476	0.3034	0.2768
563	0.2174	0.2663	0.248	0.3036	0.2774
564	0.2176	0.266	0.2478	0.3035	0.2774
565	0.2177	0.2661	0.2479	0.3033	0.2779
566	0.2185	0.2661	0.2485	0.3035	0.2787
567	0.2188	0.2661	0.2489	0.3036	0.279
568	0.219	0.2662	0.2487	0.3035	0.2797
569	0.2195	0.2662	0.249	0.3036	0.2801
570	0.22	0.2661	0.2496	0.3037	0.2804
571	0.2203	0.2663	0.2498	0.3038	0.2811
572	0.2205	0.2659	0.25	0.3035	0.2813
573	0.2207	0.2661	0.2502	0.3037	0.2818
574	0.2212	0.2663	0.2505	0.3038	0.2824
575	0.2211	0.2656	0.2505	0.3033	0.2823
576	0.2211	0.2656	0.2504	0.3032	0.2825
577	0.2215	0.2655	0.2507	0.3033	0.2829
578	0.2216	0.2653	0.2507	0.3029	0.2829
579	0.2217	0.2651	0.2506	0.3026	0.2834
580	0.2219	0.265	0.2509	0.3026	0.2835
581	0.222	0.2648	0.2509	0.3025	0.2835
582	0.2221	0.2648	0.2508	0.3022	0.2836
583	0.2221	0.2643	0.2507	0.3021	0.2837
584	0.222	0.2639	0.2506	0.3015	0.2836
585	0.2218	0.2635	0.2502	0.3011	0.2833
586	0.2215	0.2628	0.2499	0.3004	0.2829
587	0.2212	0.2623	0.2493	0.2998	0.2827
588	0.221	0.2621	0.2492	0.2993	0.2821
589	0.2207	0.2616	0.2488	0.2988	0.2819
590	0.2207	0.2611	0.2487	0.2985	0.2816
591	0.2203	0.2606	0.2482	0.298	0.2812
592	0.2202	0.2604	0.2481	0.2974	0.281
593	0.2199	0.2598	0.2477	0.2972	0.281
594	0.2199	0.2594	0.2475	0.2967	0.2808
595	0.2201	0.2593	0.2476	0.2965	0.281
596	0.2207	0.2595	0.2482	0.2969	0.2817
597	0.2213	0.26	0.2486	0.297	0.2825
598	0.222	0.2603	0.2496	0.2978	0.2833
599	0.2231	0.261	0.2506	0.2984	0.2846
600	0.2243	0.2612	0.2516	0.299	0.2857
601	0.2253	0.2624	0.2529	0.3003	0.2873
602	0.227	0.2633	0.2542	0.3015	0.2894
603	0.2286	0.2647	0.2559	0.3028	0.2911
604	0.23	0.2654	0.2572	0.3041	0.2928
605	0.2314	0.2663	0.2587	0.3048	0.2945
606	0.2332	0.2674	0.2603	0.3066	0.2965
607	0.2345	0.2684	0.2618	0.3074	0.2981
608	0.2359	0.2694	0.2631	0.3088	0.3002
609	0.2373	0.2704	0.2644	0.3096	0.3016
610	0.2381	0.2709	0.2653	0.3103	0.3028
611	0.2392	0.2715	0.2663	0.311	0.304
612	0.2396	0.2718	0.2669	0.3115	0.3046
613	0.2404	0.2722	0.2674	0.3119	0.3055
614	0.241	0.2723	0.2679	0.312	0.3057
615	0.241	0.2719	0.2678	0.3117	0.3058
616	0.2406	0.2718	0.2676	0.3114	0.3056
617	0.2403	0.2712	0.2674	0.3109	0.3053
618	0.2401	0.2704	0.267	0.3102	0.3049
619	0.2392	0.2694	0.2658	0.3091	0.3038
620	0.2386	0.2687	0.2648	0.3079	0.3027
621	0.2377	0.2678	0.2641	0.3071	0.3018
622	0.2365	0.2663	0.2629	0.3055	0.3002
623	0.2354	0.2652	0.2615	0.3043	0.299
624	0.2342	0.2638	0.2601	0.3026	0.2971
625	0.2328	0.2625	0.2588	0.3012	0.2956
626	0.2317	0.2615	0.2575	0.2996	0.2943
627	0.2303	0.2599	0.2559	0.2979	0.2926
628	0.2288	0.2585	0.2545	0.2966	0.2905
629	0.228	0.2574	0.2532	0.2954	0.2894
630	0.227	0.2566	0.2527	0.2946	0.2883
631	0.2263	0.2559	0.2519	0.2935	0.2875
632	0.2263	0.2558	0.2516	0.2931	0.2873
633	0.2264	0.2556	0.2519	0.2932	0.2874
634	0.2271	0.2561	0.2524	0.2938	0.288
635	0.2282	0.2566	0.2535	0.2949	0.2893
636	0.2299	0.2581	0.2551	0.2963	0.291
637	0.2321	0.26	0.2576	0.2986	0.2938
638	0.2346	0.2619	0.26	0.301	0.2966
639	0.2375	0.2643	0.263	0.3039	0.3002
640	0.2416	0.2679	0.2673	0.3081	0.3049
641	0.2457	0.2712	0.2717	0.3121	0.3099
642	0.2507	0.2753	0.2767	0.3167	0.3155
643	0.2555	0.2795	0.2816	0.3219	0.3212
644	0.2611	0.284	0.2875	0.327	0.3281
645	0.2676	0.2895	0.2936	0.3334	0.3358
646	0.2739	0.295	0.3004	0.3399	0.3437
647	0.2814	0.301	0.3083	0.3472	0.3526
648	0.2887	0.3075	0.3166	0.3549	0.3618
649	0.298	0.3155	0.3261	0.3637	0.3729
650	0.3087	0.3244	0.3368	0.3741	0.3859
651	0.3195	0.3337	0.3484	0.3848	0.3994
652	0.3322	0.3442	0.3609	0.3972	0.415
653	0.3473	0.3566	0.3762	0.412	0.4334
654	0.3637	0.37	0.3932	0.4278	0.4534
655	0.3804	0.3849	0.4113	0.4453	0.4749
656	0.3995	0.4011	0.4318	0.464	0.4987
657	0.4188	0.4176	0.4518	0.4828	0.5218
658	0.438	0.4342	0.4718	0.5015	0.545
659	0.4571	0.4501	0.4907	0.5202	0.5687
660	0.4752	0.4657	0.5091	0.5381	0.5905
661	0.4911	0.4795	0.5253	0.5539	0.61
662	0.5039	0.4895	0.5386	0.5662	0.6256
663	0.5125	0.4968	0.5481	0.5746	0.6365
664	0.517	0.5006	0.5524	0.579	0.6416
665	0.5175	0.5002	0.5525	0.5785	0.6418
666	0.513	0.4962	0.5477	0.5735	0.6364
667	0.5031	0.4871	0.5375	0.5632	0.6243
668	0.4889	0.4743	0.5227	0.5484	0.6062
669	0.4701	0.4581	0.5029	0.529	0.5831
670	0.4484	0.4393	0.4802	0.5068	0.5565
671	0.4243	0.4184	0.4546	0.4817	0.5264
672	0.398	0.3954	0.4268	0.4548	0.4941
673	0.3704	0.371	0.3977	0.4272	0.4612
674	0.3436	0.3478	0.3698	0.4004	0.4284
675	0.3175	0.3249	0.3433	0.374	0.3968
676	0.2917	0.3021	0.3168	0.348	0.3651
677	0.268	0.2817	0.2923	0.3241	0.3364
678	0.246	0.2626	0.2697	0.3021	0.31
679	0.2272	0.2462	0.2495	0.2828	0.2864
680	0.21	0.2307	0.2313	0.2648	0.265
681	0.1945	0.217	0.215	0.2494	0.2465
682	0.1816	0.2062	0.2017	0.2361	0.231
683	0.1705	0.1962	0.1903	0.2252	0.2172
684	0.1613	0.1882	0.181	0.216	0.2064
685	0.1535	0.1813	0.1725	0.2078	0.1968
686	0.1464	0.1754	0.1653	0.2005	0.1884
687	0.141	0.1702	0.1591	0.1942	0.1816
688	0.1362	0.1658	0.1545	0.1893	0.1759
689	0.1322	0.1621	0.1502	0.1854	0.1708
690	0.1286	0.159	0.1468	0.1816	0.1665
691	0.1262	0.1568	0.1435	0.1789	0.1633
692	0.1234	0.1541	0.1411	0.1761	0.1605
693	0.1218	0.1522	0.1389	0.174	0.1577
694	0.1195	0.1503	0.1368	0.1715	0.155
695	0.1183	0.1493	0.1356	0.1705	0.1536
696	0.1165	0.1481	0.1337	0.1686	0.1517
697	0.116	0.147	0.1329	0.1674	0.1508
698	0.1142	0.1453	0.1313	0.1658	0.1491
699	0.1133	0.1444	0.1302	0.165	0.1477
700	0.1128	0.1441	0.1294	0.1637	0.1471
701	0.1121	0.1426	0.1287	0.1629	0.1463
702	0.1111	0.1417	0.1277	0.1618	0.1444
703	0.1108	0.1412	0.1269	0.1611	0.1443
704	0.1094	0.1404	0.1261	0.1604	0.1432
705	0.1092	0.1397	0.1254	0.16	0.1425
706	0.1086	0.1389	0.125	0.1589	0.1418
707	0.1086	0.1385	0.1246	0.1584	0.1418
708	0.1079	0.138	0.1241	0.1578	0.1407
709	0.1071	0.1374	0.1232	0.1568	0.14
710	0.1061	0.1366	0.1226	0.1564	0.139
711	0.1067	0.1368	0.1223	0.156	0.1391
712	0.1059	0.1359	0.1219	0.155	0.1385
713	0.1058	0.1353	0.1217	0.1548	0.1378
714	0.1048	0.1347	0.1211	0.1538	0.1371
715	0.1048	0.1345	0.1205	0.1537	0.1368
716	0.1045	0.134	0.1204	0.1528	0.1366
717	0.104	0.1338	0.1197	0.1526	0.1361
718	0.1039	0.1331	0.1194	0.1526	0.1356
719	0.1031	0.1327	0.1191	0.1517	0.1352
720	0.1032	0.1323	0.119	0.1514	0.135
721	0.1028	0.1321	0.1184	0.1505	0.1341
722	0.1024	0.1318	0.1181	0.1504	0.134
723	0.1024	0.1319	0.118	0.1502	0.134
724	0.1018	0.131	0.1175	0.1498	0.1332
725	0.1018	0.1308	0.1174	0.1495	0.133
726	0.1015	0.1303	0.1171	0.1491	0.1325
727	0.1006	0.1298	0.1161	0.148	0.1317
728	0.1006	0.1295	0.1158	0.1479	0.1318
729	0.0999	0.129	0.1156	0.1473	0.1313
730	0.0999	0.1286	0.1157	0.1473	0.1313
731	0.1001	0.1285	0.1152	0.1471	0.1306
732	0.0993	0.1277	0.115	0.1461	0.13
733	0.0989	0.1274	0.1145	0.1458	0.1299
734	0.0985	0.1271	0.114	0.1458	0.1295
735	0.0984	0.1271	0.1135	0.1452	0.1291
736	0.0981	0.1262	0.1131	0.1441	0.1287
737	0.0974	0.1259	0.1132	0.1437	0.128
738	0.0972	0.1248	0.1121	0.1431	0.1271
739	0.0968	0.1251	0.1119	0.1432	0.1274
740	0.0967	0.1245	0.1122	0.1423	0.1267
741	0.0968	0.1243	0.1116	0.1421	0.1268
742	0.0963	0.124	0.1113	0.1418	0.126
743	0.096	0.1238	0.1105	0.1414	0.1257
744	0.0952	0.1225	0.1101	0.1406	0.1246
745	0.0953	0.1227	0.1099	0.1407	0.1249
746	0.095	0.1217	0.1097	0.1398	0.1242
747	0.0949	0.1215	0.1094	0.1392	0.1238
748	0.0941	0.1216	0.1091	0.1388	0.1237
749	0.0937	0.1209	0.1082	0.1381	0.1233
750	0.0938	0.1207	0.1084	0.1381	0.123
751	0.0933	0.12	0.1076	0.1371	0.1222
752	0.0935	0.1203	0.1078	0.1378	0.1224
753	0.0929	0.1199	0.1073	0.1371	0.1218
754	0.0927	0.1191	0.107	0.1364	0.1215
755	0.0925	0.119	0.1066	0.136	0.1214
756	0.0925	0.1184	0.1064	0.1359	0.1209
757	0.0924	0.1183	0.1061	0.1354	0.1205
758	0.0915	0.118	0.1057	0.1346	0.1199
759	0.0909	0.1171	0.1054	0.1338	0.1192
760	0.0901	0.1165	0.1046	0.1338	0.1187
761	0.0905	0.1164	0.1044	0.1332	0.1189
762	0.0903	0.1159	0.1039	0.133	0.1183
763	0.0898	0.1158	0.104	0.1326	0.1179
764	0.0893	0.1153	0.1036	0.1323	0.1178
765	0.0896	0.1148	0.1032	0.1318	0.117
766	0.0891	0.114	0.1025	0.1308	0.1164
767	0.0888	0.1145	0.1027	0.1312	0.1166
768	0.0888	0.1138	0.1026	0.131	0.1161
769	0.088	0.1141	0.1019	0.1302	0.116
770	0.0878	0.1128	0.1012	0.1295	0.1153
771	0.0874	0.1127	0.1011	0.1292	0.1152
772	0.0871	0.1123	0.1008	0.129	0.115
773	0.0876	0.1125	0.1011	0.129	0.115
774	0.0866	0.1117	0.1	0.128	0.114
775	0.0869	0.1113	0.0998	0.1274	0.114
776	0.0867	0.1112	0.1002	0.1277	0.1138
777	0.0861	0.1109	0.0993	0.1271	0.113
778	0.0861	0.1104	0.0992	0.1267	0.1126
779	0.0857	0.1098	0.099	0.1263	0.1125
780	0.0848	0.1096	0.0985	0.1258	0.112
781	0.0851	0.1092	0.0978	0.1249	0.1116
782	0.0852	0.109	0.0979	0.1253	0.1117
783	0.0847	0.1085	0.0976	0.1246	0.1112
784	0.0841	0.1075	0.0971	0.1239	0.1104
785	0.0842	0.1082	0.097	0.1243	0.1107
786	0.0841	0.1077	0.097	0.1234	0.11
787	0.0837	0.1072	0.096	0.1229	0.1096
788	0.0832	0.1072	0.0959	0.1226	0.1093
789	0.0833	0.1065	0.0959	0.1225	0.1087
790	0.0832	0.1064	0.0958	0.1222	0.1091
791	0.083	0.1065	0.0952	0.122	0.1087
792	0.0823	0.1055	0.0946	0.1211	0.1077
793	0.0823	0.1053	0.095	0.1212	0.1078
794	0.082	0.1052	0.0944	0.1208	0.1077
795	0.0812	0.1045	0.0938	0.1199	0.1067
796	0.0817	0.1049	0.0939	0.1203	0.1068
797	0.0814	0.1042	0.0936	0.1199	0.1065
798	0.0811	0.104	0.0933	0.1196	0.1062
799	0.0809	0.1035	0.093	0.1187	0.106
800	0.0809	0.1035	0.0931	0.1191	0.1063
801	0.0804	0.1028	0.0922	0.1178	0.1048
802	0.0801	0.1026	0.0925	0.1181	0.1049
803	0.0795	0.1023	0.0916	0.1175	0.1045
804	0.0797	0.1018	0.0917	0.1171	0.1042
805	0.0794	0.1012	0.0913	0.1167	0.1036
806	0.0787	0.1011	0.0907	0.1165	0.1036
807	0.0788	0.101	0.0909	0.1163	0.1034
808	0.0788	0.1008	0.0908	0.1162	0.1036
809	0.0786	0.1005	0.0902	0.115	0.1027
810	0.0779	0.0999	0.0901	0.115	0.1025
811	0.0777	0.0994	0.0895	0.1152	0.1019
812	0.0775	0.0992	0.0892	0.1142	0.1016
813	0.077	0.0985	0.0891	0.1136	0.1016
814	0.0774	0.0988	0.0894	0.1141	0.1017
815	0.0766	0.0983	0.0884	0.1128	0.1003
816	0.0766	0.098	0.0883	0.1127	0.1006
817	0.0759	0.098	0.0878	0.1124	0.1003
818	0.0759	0.0976	0.0874	0.1122	0.0998
819	0.0761	0.097	0.0874	0.1115	0.0996
820	0.0754	0.0964	0.087	0.1111	0.0991
821	0.0755	0.0965	0.0865	0.1108	0.0988
822	0.0752	0.0965	0.0865	0.1106	0.0984
823	0.0753	0.0961	0.0866	0.1105	0.0985
824	0.0745	0.0953	0.0861	0.1098	0.0978
825	0.0741	0.0952	0.0853	0.1093	0.0973
826	0.0742	0.095	0.0855	0.1089	0.097
827	0.0737	0.0944	0.085	0.1086	0.0968
828	0.0734	0.094	0.0845	0.1079	0.0962
829	0.0729	0.0937	0.084	0.1074	0.096
830	0.0727	0.0932	0.0839	0.1067	0.0955
831	0.0726	0.0932	0.0839	0.1071	0.0954
832	0.0724	0.0932	0.0833	0.1065	0.0952
833	0.0719	0.0923	0.0829	0.1059	0.0945
834	0.0714	0.0921	0.0824	0.1053	0.0943
835	0.0715	0.0918	0.0825	0.1049	0.0938
836	0.071	0.091	0.0815	0.1044	0.0933
837	0.0708	0.0911	0.0816	0.104	0.0931
838	0.0703	0.0903	0.081	0.1036	0.0927
839	0.0703	0.0902	0.0809	0.1033	0.0925
840	0.0697	0.0897	0.0805	0.1027	0.0919
841	0.0697	0.0896	0.0801	0.1025	0.0917
842	0.0694	0.0891	0.0799	0.1022	0.0914
843	0.0692	0.0891	0.0797	0.1019	0.0913
844	0.0691	0.0888	0.0798	0.1016	0.0909
845	0.0688	0.0884	0.0792	0.1014	0.0906
846	0.0685	0.0882	0.0793	0.1008	0.0902
847	0.0683	0.0878	0.0788	0.1007	0.09
848	0.0683	0.0879	0.0788	0.1004	0.0899
849	0.0678	0.0872	0.0783	0.1001	0.0894
850	0.0679	0.0873	0.0783	0.1	0.0895
851	0.0675	0.0868	0.078	0.0996	0.0888
852	0.0675	0.0867	0.0777	0.0992	0.0888
853	0.0672	0.0863	0.0775	0.0989	0.0885
854	0.0673	0.0863	0.0773	0.0985	0.0883
855	0.0669	0.0859	0.0772	0.0984	0.088
856	0.0667	0.0856	0.0768	0.0981	0.0878
857	0.0667	0.0857	0.077	0.098	0.0877
858	0.0664	0.0852	0.0763	0.0976	0.0874
859	0.0661	0.0852	0.0764	0.0973	0.0871
860	0.0659	0.0847	0.076	0.097	0.0869
861	0.0659	0.0846	0.0758	0.0967	0.0865
862	0.0656	0.0842	0.0757	0.0965	0.0864
863	0.0655	0.0842	0.0754	0.0962	0.0862
864	0.0651	0.0836	0.0751	0.0959	0.0858
865	0.065	0.0835	0.0748	0.0953	0.0855
866	0.0649	0.0834	0.0749	0.0955	0.0855
867	0.0645	0.0831	0.0745	0.0949	0.0849
868	0.0645	0.0829	0.0744	0.095	0.085
869	0.0643	0.0826	0.0741	0.0942	0.0846
870	0.0641	0.0823	0.0737	0.0942	0.0844
871	0.064	0.0821	0.0736	0.0938	0.0841
872	0.0636	0.0819	0.0733	0.0937	0.0839
873	0.0637	0.0817	0.0732	0.0934	0.0838
874	0.0633	0.0813	0.0729	0.0932	0.0833
875	0.0634	0.0813	0.0729	0.0931	0.0834
876	0.0629	0.081	0.0727	0.0928	0.083
877	0.063	0.0809	0.0726	0.0927	0.0831
878	0.0624	0.0805	0.0722	0.0921	0.0824
879	0.0626	0.0803	0.0721	0.0921	0.0824
880	0.0625	0.0803	0.0719	0.0917	0.0823
881	0.0623	0.08	0.0717	0.0917	0.0821
882	0.062	0.0797	0.0712	0.0911	0.0814
883	0.0619	0.0795	0.0714	0.0911	0.0816
884	0.0618	0.0795	0.0712	0.0909	0.0814
885	0.0615	0.0791	0.071	0.0906	0.0811
886	0.0615	0.0787	0.0709	0.0904	0.081
887	0.0613	0.0787	0.0706	0.0901	0.0806
888	0.0612	0.0786	0.0705	0.09	0.0806
889	0.061	0.0784	0.0705	0.0898	0.0804
890	0.0609	0.0782	0.0701	0.0894	0.08
891	0.0609	0.078	0.0698	0.0893	0.08
892	0.0605	0.0776	0.0696	0.0888	0.0795
893	0.0604	0.0776	0.0694	0.0887	0.0794
894	0.0602	0.0772	0.0693	0.0884	0.0792
895	0.06	0.0771	0.069	0.0881	0.0789
896	0.0598	0.0767	0.0688	0.0878	0.0786
897	0.0596	0.0766	0.0685	0.0874	0.0783
898	0.0591	0.076	0.0681	0.087	0.0778
899	0.059	0.076	0.0679	0.0868	0.0777
900	0.0586	0.0756	0.0676	0.0864	0.0773
901	0.0583	0.0753	0.0672	0.0861	0.077
902	0.0582	0.075	0.067	0.0857	0.0768
903	0.0579	0.0748	0.0669	0.0855	0.0766
904	0.0577	0.0745	0.0666	0.0851	0.0763
905	0.0574	0.0741	0.0662	0.0847	0.0758
906	0.0572	0.0738	0.0659	0.0844	0.0756
907	0.0568	0.0736	0.0656	0.0841	0.0754
908	0.0565	0.0731	0.0652	0.0837	0.075
909	0.0564	0.073	0.065	0.0833	0.0747
910	0.0563	0.0727	0.065	0.0833	0.0744
911	0.0562	0.0727	0.0648	0.083	0.0744
912	0.0562	0.0725	0.0648	0.0829	0.0742
913	0.0562	0.0724	0.0647	0.0828	0.074
914	0.0561	0.0723	0.0648	0.0829	0.0741
915	0.0561	0.0722	0.0646	0.0827	0.074
916	0.056	0.0723	0.0646	0.0827	0.0739
917	0.0559	0.072	0.0644	0.0824	0.0736
918	0.0558	0.0719	0.0641	0.0822	0.0736
919	0.0557	0.0718	0.0641	0.082	0.0734
920	0.0556	0.0717	0.064	0.0818	0.0733
921	0.0554	0.0713	0.0638	0.0817	0.0731
922	0.0554	0.0713	0.0636	0.0814	0.073
923	0.0553	0.0711	0.0637	0.0814	0.0728
924	0.0553	0.0711	0.0634	0.0811	0.0727
925	0.055	0.0708	0.0634	0.0809	0.0725
926	0.0549	0.0706	0.0631	0.0807	0.0723
927	0.0548	0.0706	0.063	0.0806	0.0721
928	0.0548	0.0703	0.0629	0.0804	0.0719
929	0.0546	0.0702	0.0627	0.0802	0.0718
930	0.0544	0.0699	0.0626	0.0799	0.0717
931	0.0544	0.0697	0.0624	0.0798	0.0714
932	0.0544	0.0697	0.0624	0.0796	0.0714
933	0.0541	0.0696	0.0622	0.0795	0.0712
934	0.0541	0.0693	0.062	0.0793	0.0711
935	0.054	0.0692	0.0621	0.0793	0.0708
936	0.054	0.0692	0.062	0.0791	0.0709
937	0.0538	0.069	0.0619	0.0789	0.0707
938	0.0537	0.0689	0.0618	0.0786	0.0705
939	0.0538	0.0688	0.0617	0.0787	0.0704
940	0.0539	0.069	0.0618	0.0788	0.0706
941	0.0538	0.0688	0.0617	0.0786	0.0704
942	0.054	0.0689	0.0619	0.0787	0.0706
943	0.054	0.0688	0.0617	0.0786	0.0704
944	0.0541	0.0688	0.0618	0.0786	0.0704
945	0.054	0.0687	0.0618	0.0785	0.0704
946	0.0541	0.0687	0.0619	0.0784	0.0704
947	0.0542	0.0688	0.0618	0.0786	0.0705
948	0.0541	0.0687	0.0617	0.0783	0.0704
949	0.0541	0.0687	0.0619	0.0784	0.0704
950	0.0544	0.0687	0.062	0.0785	0.0704
951	0.0543	0.0687	0.0619	0.0784	0.0704
952	0.0543	0.0686	0.0619	0.0783	0.0703
953	0.0541	0.0685	0.0617	0.0781	0.0701
954	0.054	0.0684	0.0616	0.0779	0.0699
955	0.0539	0.0681	0.0614	0.0777	0.0698
956	0.0538	0.0679	0.0613	0.0774	0.0695
957	0.0537	0.0678	0.0611	0.0773	0.0694
958	0.0536	0.0677	0.0611	0.0773	0.0694
959	0.0537	0.0677	0.0612	0.0772	0.0693
960	0.0537	0.0677	0.0612	0.0771	0.0692
961	0.0537	0.0678	0.0611	0.0771	0.0693
962	0.0538	0.0678	0.0613	0.0771	0.0692
963	0.0538	0.0678	0.0613	0.0771	0.0693
964	0.0539	0.0678	0.0613	0.0771	0.0692
965	0.054	0.0677	0.0613	0.0771	0.0693
966	0.0541	0.0678	0.0614	0.0772	0.0693
967	0.054	0.0679	0.0613	0.077	0.0692
968	0.054	0.0676	0.0612	0.0769	0.0691
969	0.054	0.0676	0.0613	0.0769	0.0691
970	0.054	0.0675	0.0612	0.0768	0.069
971	0.0539	0.0675	0.0611	0.0767	0.0689
972	0.0537	0.0672	0.061	0.0765	0.0687
973	0.0537	0.0673	0.061	0.0764	0.0688
974	0.0537	0.0672	0.0609	0.0762	0.0685
975	0.0536	0.0669	0.0608	0.0761	0.0685
976	0.0535	0.0669	0.0606	0.076	0.0684
977	0.0534	0.0668	0.0605	0.0759	0.0683
978	0.0534	0.0667	0.0604	0.0757	0.0682
979	0.0532	0.0664	0.0602	0.0755	0.0679
980	0.0532	0.0663	0.0602	0.0755	0.0679
981	0.0531	0.0663	0.0601	0.0752	0.0677
982	0.0529	0.066	0.0598	0.0749	0.0675
983	0.0527	0.0659	0.0598	0.0747	0.0673
984	0.0527	0.0657	0.0597	0.0746	0.0671
985	0.0525	0.0655	0.0594	0.0745	0.067
986	0.0523	0.0652	0.0593	0.0742	0.0668
987	0.0524	0.0651	0.0593	0.0741	0.0666
988	0.052	0.0651	0.059	0.0739	0.0665
989	0.0521	0.065	0.0589	0.0737	0.0664
990	0.0518	0.0647	0.0586	0.0734	0.066
991	0.0516	0.0644	0.0584	0.0732	0.0659
992	0.0514	0.0642	0.0582	0.0729	0.0656
993	0.0513	0.064	0.0581	0.0727	0.0654
994	0.0511	0.0638	0.0579	0.0726	0.0652
995	0.0509	0.0635	0.0577	0.0722	0.065
996	0.0507	0.0632	0.0574	0.0719	0.0648
997	0.0505	0.0631	0.0572	0.0718	0.0645
998	0.0503	0.0629	0.0569	0.0714	0.0644
999	0.0501	0.0627	0.0568	0.0712	0.064
1000	0.0498	0.0624	0.0564	0.0709	0.0638

[truncated: 1 more sheets: Ginkgo]
